# Supplementary material for: The Impact of Task Demands on Fixation-Related Brain Potentials during Guided Search
Source: PLoS One. 2016 Jun 10;11(6):e0157260. doi: 10.1371/journal.pone.0157260 (PMC4902222; doi:10.1371/journal.pone.0157260)
Supplement: S1 File — Grand average Non-target FRP from the Silent condition. (TXT) [file pone.0157260.s002.txt]

time	-500.0000	-498.0469	-496.0938	-494.1406	-492.1875	-490.2344	-488.2812	-486.3281	-484.3750	-482.4219	-480.4688	-478.5156	-476.5625	-474.6094	-472.6562	-470.7031	-468.7500	-466.7969	-464.8438	-462.8906	-460.9375	-458.9844	-457.0312	-455.0781	-453.1250	-451.1719	-449.2188	-447.2656	-445.3125	-443.3594	-441.4062	-439.4531	-437.5000	-435.5469	-433.5938	-431.6406	-429.6875	-427.7344	-425.7812	-423.8281	-421.8750	-419.9219	-417.9688	-416.0156	-414.0625	-412.1094	-410.1562	-408.2031	-406.2500
Fp1	-0.4141	-0.4335	-0.4434	-0.4504	-0.4515	-0.4428	-0.4286	-0.4153	-0.4016	-0.3876	-0.3825	-0.3929	-0.4132	-0.4428	-0.4894	-0.5438	-0.5807	-0.5864	-0.5727	-0.5546	-0.5357	-0.5219	-0.5161	-0.5063	-0.4873	-0.4707	-0.4672	-0.4767	-0.4946	-0.5192	-0.5422	-0.5433	-0.5156	-0.4743	-0.4317	-0.3881	-0.3464	-0.3117	-0.2890	-0.2814	-0.2810	-0.2789	-0.2729	-0.2685	-0.2792	-0.3054	-0.3273	-0.3332	-0.3245
AF7	-0.2783	-0.3064	-0.3217	-0.3264	-0.3193	-0.2987	-0.2699	-0.2469	-0.2362	-0.2372	-0.2498	-0.2715	-0.2967	-0.3255	-0.3611	-0.3914	-0.3976	-0.3778	-0.3477	-0.3232	-0.3056	-0.2895	-0.2739	-0.2608	-0.2562	-0.2671	-0.2905	-0.3152	-0.3329	-0.3421	-0.3433	-0.3314	-0.3043	-0.2687	-0.2304	-0.1940	-0.1646	-0.1396	-0.1221	-0.1230	-0.1350	-0.1408	-0.1339	-0.1171	-0.1041	-0.1073	-0.1155	-0.1104	-0.0874
AF3	-0.3936	-0.3869	-0.3818	-0.3924	-0.4097	-0.4149	-0.4042	-0.3914	-0.3931	-0.4153	-0.4505	-0.4813	-0.4935	-0.4958	-0.5056	-0.5183	-0.5168	-0.4954	-0.4636	-0.4305	-0.3955	-0.3651	-0.3504	-0.3479	-0.3519	-0.3686	-0.4003	-0.4362	-0.4634	-0.4790	-0.4869	-0.4878	-0.4832	-0.4744	-0.4568	-0.4276	-0.3906	-0.3490	-0.3084	-0.2765	-0.2582	-0.2556	-0.2654	-0.2815	-0.3012	-0.3203	-0.3248	-0.3046	-0.2691
F1	-0.5010	-0.5125	-0.5221	-0.5367	-0.5554	-0.5696	-0.5782	-0.5889	-0.6029	-0.6170	-0.6336	-0.6536	-0.6694	-0.6822	-0.7027	-0.7277	-0.7411	-0.7345	-0.7177	-0.7025	-0.6888	-0.6771	-0.6685	-0.6533	-0.6287	-0.6074	-0.6008	-0.6101	-0.6268	-0.6390	-0.6377	-0.6174	-0.5832	-0.5491	-0.5229	-0.5036	-0.4879	-0.4736	-0.4623	-0.4553	-0.4484	-0.4394	-0.4329	-0.4363	-0.4524	-0.4691	-0.4634	-0.4268	-0.3736
F3	-0.5139	-0.5303	-0.5470	-0.5696	-0.5958	-0.6165	-0.6286	-0.6400	-0.6518	-0.6605	-0.6703	-0.6838	-0.6919	-0.6912	-0.6906	-0.6915	-0.6855	-0.6660	-0.6373	-0.6060	-0.5736	-0.5457	-0.5278	-0.5132	-0.4959	-0.4821	-0.4825	-0.5017	-0.5296	-0.5488	-0.5516	-0.5410	-0.5287	-0.5259	-0.5286	-0.5207	-0.4948	-0.4612	-0.4340	-0.4128	-0.3862	-0.3530	-0.3285	-0.3281	-0.3516	-0.3810	-0.3881	-0.3616	-0.3174
F5	-0.3592	-0.3559	-0.3356	-0.3173	-0.3097	-0.3067	-0.3061	-0.3189	-0.3476	-0.3834	-0.4219	-0.4546	-0.4660	-0.4576	-0.4451	-0.4349	-0.4203	-0.3917	-0.3496	-0.3031	-0.2595	-0.2294	-0.2192	-0.2173	-0.2118	-0.2072	-0.2193	-0.2576	-0.3050	-0.3354	-0.3383	-0.3182	-0.2988	-0.3006	-0.3101	-0.2997	-0.2627	-0.2172	-0.1831	-0.1621	-0.1423	-0.1196	-0.1039	-0.1074	-0.1317	-0.1645	-0.1758	-0.1471	-0.1014
F7	-0.1984	-0.2305	-0.2536	-0.2637	-0.2553	-0.2419	-0.2338	-0.2237	-0.2137	-0.2199	-0.2465	-0.2804	-0.2974	-0.2872	-0.2681	-0.2528	-0.2382	-0.2249	-0.2125	-0.1947	-0.1657	-0.1306	-0.1051	-0.0894	-0.0780	-0.0817	-0.0991	-0.1153	-0.1255	-0.1209	-0.0951	-0.0620	-0.0370	-0.0196	-0.0054	0.0034	0.0096	0.0258	0.0450	0.0341	-0.0085	-0.0394	-0.0328	-0.0053	0.0308	0.0860	0.1503	0.1910	0.1992
FT7	-0.0438	-0.0596	-0.0929	-0.1399	-0.1819	-0.2059	-0.2005	-0.1579	-0.0948	-0.0475	-0.0472	-0.0924	-0.1357	-0.1397	-0.1160	-0.0814	-0.0331	0.0274	0.0786	0.1009	0.0949	0.0646	0.0166	-0.0208	-0.0236	-0.0048	0.0137	0.0257	0.0274	0.0127	-0.0128	-0.0333	-0.0380	-0.0347	-0.0479	-0.0854	-0.1215	-0.1299	-0.1106	-0.0785	-0.0334	0.0360	0.1129	0.1643	0.1918	0.2174	0.2456	0.2651	0.2643
FC5	-0.3004	-0.3309	-0.3498	-0.3600	-0.3737	-0.3838	-0.3866	-0.3964	-0.4095	-0.4061	-0.3921	-0.3891	-0.3972	-0.4094	-0.4263	-0.4385	-0.4390	-0.4337	-0.4268	-0.4132	-0.3861	-0.3535	-0.3288	-0.3061	-0.2793	-0.2587	-0.2538	-0.2708	-0.3026	-0.3236	-0.3171	-0.2888	-0.2619	-0.2561	-0.2618	-0.2539	-0.2262	-0.2005	-0.1986	-0.2165	-0.2338	-0.2344	-0.2219	-0.2174	-0.2338	-0.2563	-0.2530	-0.2108	-0.1492
FC3	-0.5193	-0.5238	-0.5313	-0.5449	-0.5618	-0.5727	-0.5805	-0.5977	-0.6176	-0.6256	-0.6308	-0.6474	-0.6719	-0.6987	-0.7261	-0.7457	-0.7467	-0.7248	-0.6923	-0.6652	-0.6450	-0.6341	-0.6349	-0.6332	-0.6173	-0.5972	-0.5926	-0.6153	-0.6551	-0.6877	-0.7015	-0.7005	-0.6966	-0.6970	-0.6937	-0.6775	-0.6500	-0.6231	-0.6105	-0.6102	-0.6068	-0.5908	-0.5638	-0.5337	-0.5142	-0.5055	-0.4861	-0.4442	-0.3917
FC1	-0.5553	-0.5649	-0.5793	-0.6026	-0.6270	-0.6402	-0.6434	-0.6504	-0.6643	-0.6785	-0.6952	-0.7186	-0.7425	-0.7659	-0.7945	-0.8203	-0.8262	-0.8073	-0.7797	-0.7591	-0.7445	-0.7342	-0.7292	-0.7206	-0.7034	-0.6881	-0.6852	-0.6965	-0.7146	-0.7286	-0.7309	-0.7175	-0.6932	-0.6687	-0.6497	-0.6350	-0.6222	-0.6115	-0.6032	-0.5933	-0.5762	-0.5520	-0.5272	-0.5107	-0.5069	-0.5073	-0.4918	-0.4517	-0.3979
C1	-0.5689	-0.5770	-0.5847	-0.5991	-0.6158	-0.6244	-0.6250	-0.6288	-0.6392	-0.6532	-0.6735	-0.7013	-0.7296	-0.7577	-0.7897	-0.8164	-0.8242	-0.8106	-0.7912	-0.7816	-0.7787	-0.7764	-0.7731	-0.7599	-0.7351	-0.7129	-0.7049	-0.7123	-0.7293	-0.7458	-0.7523	-0.7427	-0.7209	-0.6974	-0.6801	-0.6717	-0.6701	-0.6690	-0.6641	-0.6531	-0.6331	-0.6040	-0.5722	-0.5486	-0.5386	-0.5318	-0.5083	-0.4613	-0.4035
C3	-0.4620	-0.4761	-0.4879	-0.5034	-0.5203	-0.5285	-0.5273	-0.5307	-0.5418	-0.5528	-0.5649	-0.5847	-0.6078	-0.6298	-0.6515	-0.6676	-0.6693	-0.6539	-0.6315	-0.6153	-0.6048	-0.5981	-0.5957	-0.5879	-0.5695	-0.5522	-0.5490	-0.5633	-0.5873	-0.6073	-0.6143	-0.6071	-0.5929	-0.5826	-0.5801	-0.5822	-0.5842	-0.5841	-0.5822	-0.5753	-0.5579	-0.5296	-0.4982	-0.4768	-0.4709	-0.4688	-0.4493	-0.4065	-0.3555
C5	-0.3101	-0.3187	-0.3293	-0.3491	-0.3746	-0.3882	-0.3890	-0.3952	-0.4045	-0.4044	-0.4040	-0.4167	-0.4380	-0.4600	-0.4808	-0.4954	-0.4974	-0.4863	-0.4729	-0.4660	-0.4572	-0.4458	-0.4418	-0.4388	-0.4240	-0.4022	-0.3843	-0.3788	-0.3888	-0.4012	-0.3982	-0.3785	-0.3578	-0.3490	-0.3551	-0.3725	-0.3883	-0.3973	-0.4075	-0.4167	-0.4107	-0.3859	-0.3557	-0.3355	-0.3289	-0.3253	-0.3042	-0.2604	-0.2113
T7	-0.0100	-0.0055	-0.0127	-0.0484	-0.1008	-0.1342	-0.1348	-0.1234	-0.1147	-0.1108	-0.1264	-0.1675	-0.2080	-0.2332	-0.2525	-0.2615	-0.2481	-0.2180	-0.1860	-0.1613	-0.1464	-0.1399	-0.1395	-0.1428	-0.1380	-0.1106	-0.0690	-0.0442	-0.0587	-0.1044	-0.1519	-0.1805	-0.1882	-0.1856	-0.1892	-0.1998	-0.1989	-0.1749	-0.1448	-0.1366	-0.1441	-0.1358	-0.1095	-0.0962	-0.1153	-0.1536	-0.1788	-0.1616	-0.1011
TP7	-0.0823	-0.0974	-0.1135	-0.1251	-0.1267	-0.1169	-0.1046	-0.0998	-0.0970	-0.0946	-0.1027	-0.1188	-0.1302	-0.1410	-0.1602	-0.1786	-0.1806	-0.1620	-0.1383	-0.1259	-0.1229	-0.1238	-0.1294	-0.1345	-0.1324	-0.1287	-0.1317	-0.1406	-0.1563	-0.1821	-0.2122	-0.2371	-0.2566	-0.2740	-0.2889	-0.2998	-0.3018	-0.2932	-0.2882	-0.2930	-0.2898	-0.2638	-0.2226	-0.1904	-0.1862	-0.2016	-0.2074	-0.1916	-0.1707
CP5	-0.4903	-0.4892	-0.4813	-0.4791	-0.4799	-0.4699	-0.4492	-0.4334	-0.4284	-0.4299	-0.4379	-0.4540	-0.4753	-0.5011	-0.5303	-0.5570	-0.5725	-0.5695	-0.5584	-0.5565	-0.5611	-0.5684	-0.5820	-0.5914	-0.5852	-0.5735	-0.5709	-0.5802	-0.5976	-0.6136	-0.6151	-0.5964	-0.5674	-0.5448	-0.5369	-0.5417	-0.5545	-0.5696	-0.5803	-0.5783	-0.5580	-0.5215	-0.4803	-0.4511	-0.4407	-0.4355	-0.4143	-0.3775	-0.3441
CP3	-0.5289	-0.5346	-0.5417	-0.5562	-0.5717	-0.5763	-0.5701	-0.5680	-0.5778	-0.5947	-0.6180	-0.6475	-0.6765	-0.7046	-0.7358	-0.7633	-0.7748	-0.7671	-0.7537	-0.7515	-0.7579	-0.7667	-0.7764	-0.7770	-0.7625	-0.7448	-0.7376	-0.7450	-0.7623	-0.7795	-0.7861	-0.7766	-0.7563	-0.7369	-0.7268	-0.7284	-0.7374	-0.7463	-0.7498	-0.7429	-0.7201	-0.6814	-0.6371	-0.6023	-0.5818	-0.5631	-0.5290	-0.4791	-0.4301
CP1	-0.5844	-0.5946	-0.6108	-0.6381	-0.6668	-0.6826	-0.6853	-0.6890	-0.7016	-0.7208	-0.7479	-0.7839	-0.8182	-0.8479	-0.8799	-0.9091	-0.9208	-0.9103	-0.8919	-0.8818	-0.8776	-0.8733	-0.8690	-0.8568	-0.8336	-0.8118	-0.8028	-0.8092	-0.8269	-0.8473	-0.8610	-0.8613	-0.8494	-0.8324	-0.8182	-0.8151	-0.8235	-0.8348	-0.8387	-0.8288	-0.8036	-0.7660	-0.7241	-0.6891	-0.6660	-0.6449	-0.6086	-0.5522	-0.4894
P1	-0.8226	-0.8425	-0.8653	-0.8949	-0.9227	-0.9360	-0.9349	-0.9346	-0.9422	-0.9537	-0.9696	-0.9913	-1.0120	-1.0318	-1.0559	-1.0767	-1.0800	-1.0628	-1.0412	-1.0331	-1.0363	-1.0435	-1.0503	-1.0454	-1.0253	-1.0037	-0.9937	-0.9990	-1.0156	-1.0354	-1.0491	-1.0470	-1.0283	-1.0037	-0.9856	-0.9816	-0.9904	-1.0041	-1.0148	-1.0167	-1.0032	-0.9705	-0.9264	-0.8868	-0.8613	-0.8429	-0.8144	-0.7688	-0.7159
P3	-0.7446	-0.7544	-0.7672	-0.7881	-0.8105	-0.8212	-0.8167	-0.8071	-0.8009	-0.7995	-0.8048	-0.8163	-0.8271	-0.8373	-0.8551	-0.8777	-0.8923	-0.8907	-0.8833	-0.8857	-0.8962	-0.9088	-0.9219	-0.9284	-0.9247	-0.9213	-0.9277	-0.9436	-0.9648	-0.9869	-1.0036	-1.0073	-0.9976	-0.9827	-0.9744	-0.9797	-0.9939	-1.0062	-1.0091	-0.9977	-0.9676	-0.9191	-0.8635	-0.8193	-0.7951	-0.7806	-0.7570	-0.7172	-0.6715
P5	-0.6270	-0.6335	-0.6411	-0.6557	-0.6713	-0.6749	-0.6627	-0.6457	-0.6353	-0.6346	-0.6415	-0.6513	-0.6580	-0.6644	-0.6788	-0.6988	-0.7137	-0.7164	-0.7180	-0.7333	-0.7560	-0.7755	-0.7900	-0.7959	-0.7930	-0.7924	-0.8017	-0.8196	-0.8437	-0.8708	-0.8911	-0.8953	-0.8855	-0.8685	-0.8511	-0.8436	-0.8499	-0.8622	-0.8691	-0.8605	-0.8301	-0.7787	-0.7191	-0.6716	-0.6466	-0.6331	-0.6113	-0.5762	-0.5399
P7	-0.3685	-0.3812	-0.3950	-0.4137	-0.4317	-0.4377	-0.4285	-0.4147	-0.4062	-0.4047	-0.4104	-0.4209	-0.4286	-0.4334	-0.4428	-0.4568	-0.4669	-0.4669	-0.4668	-0.4795	-0.5001	-0.5217	-0.5435	-0.5609	-0.5713	-0.5825	-0.5993	-0.6195	-0.6441	-0.6759	-0.7077	-0.7252	-0.7221	-0.7034	-0.6809	-0.6701	-0.6759	-0.6872	-0.6906	-0.6791	-0.6510	-0.6085	-0.5641	-0.5395	-0.5436	-0.5585	-0.5588	-0.5411	-0.5227
P9	-0.0724	-0.0617	-0.0585	-0.0697	-0.0884	-0.0994	-0.0922	-0.0709	-0.0459	-0.0255	-0.0198	-0.0327	-0.0516	-0.0664	-0.0843	-0.1117	-0.1391	-0.1514	-0.1481	-0.1389	-0.1300	-0.1250	-0.1237	-0.1171	-0.1001	-0.0828	-0.0750	-0.0764	-0.0880	-0.1127	-0.1402	-0.1556	-0.1579	-0.1536	-0.1556	-0.1781	-0.2156	-0.2441	-0.2524	-0.2491	-0.2402	-0.2217	-0.1987	-0.1873	-0.1947	-0.2098	-0.2145	-0.2031	-0.1837
PO7	-0.6596	-0.6617	-0.6709	-0.6874	-0.7042	-0.7109	-0.7053	-0.6986	-0.6978	-0.6987	-0.7007	-0.7054	-0.7076	-0.7104	-0.7270	-0.7584	-0.7891	-0.8037	-0.8093	-0.8224	-0.8419	-0.8582	-0.8684	-0.8715	-0.8708	-0.8781	-0.8992	-0.9287	-0.9594	-0.9874	-1.0060	-1.0076	-0.9949	-0.9772	-0.9653	-0.9699	-0.9892	-1.0076	-1.0135	-1.0040	-0.9758	-0.9272	-0.8711	-0.8294	-0.8119	-0.8080	-0.8002	-0.7844	-0.7705
PO3	-0.9843	-1.0014	-1.0245	-1.0546	-1.0819	-1.0943	-1.0904	-1.0810	-1.0746	-1.0712	-1.0723	-1.0781	-1.0806	-1.0804	-1.0872	-1.0986	-1.1025	-1.0927	-1.0802	-1.0800	-1.0899	-1.1030	-1.1166	-1.1228	-1.1198	-1.1212	-1.1374	-1.1651	-1.1967	-1.2258	-1.2442	-1.2442	-1.2289	-1.2088	-1.1938	-1.1938	-1.2088	-1.2245	-1.2277	-1.2144	-1.1846	-1.1406	-1.0908	-1.0500	-1.0272	-1.0155	-0.9978	-0.9692	-0.9394
O1	-0.8517	-0.8819	-0.9220	-0.9674	-1.0036	-1.0178	-1.0120	-1.0023	-0.9996	-1.0012	-1.0059	-1.0166	-1.0277	-1.0360	-1.0494	-1.0681	-1.0818	-1.0834	-1.0810	-1.0878	-1.1027	-1.1184	-1.1297	-1.1303	-1.1232	-1.1238	-1.1395	-1.1641	-1.1883	-1.2057	-1.2096	-1.1953	-1.1676	-1.1367	-1.1148	-1.1150	-1.1372	-1.1626	-1.1717	-1.1600	-1.1302	-1.0843	-1.0321	-0.9920	-0.9728	-0.9662	-0.9565	-0.9398	-0.9253
Iz	-0.5663	-0.5741	-0.5898	-0.6087	-0.6186	-0.6152	-0.6039	-0.5950	-0.5931	-0.5935	-0.5945	-0.6021	-0.6157	-0.6353	-0.6665	-0.7033	-0.7271	-0.7234	-0.7002	-0.6791	-0.6664	-0.6551	-0.6408	-0.6201	-0.5988	-0.5932	-0.6095	-0.6345	-0.6506	-0.6555	-0.6559	-0.6527	-0.6448	-0.6322	-0.6208	-0.6251	-0.6476	-0.6704	-0.6766	-0.6656	-0.6439	-0.6143	-0.5831	-0.5621	-0.5567	-0.5590	-0.5571	-0.5501	-0.5456
Oz	-0.9223	-0.9575	-1.0013	-1.0457	-1.0744	-1.0802	-1.0715	-1.0621	-1.0574	-1.0556	-1.0602	-1.0734	-1.0886	-1.1058	-1.1327	-1.1644	-1.1854	-1.1864	-1.1771	-1.1729	-1.1729	-1.1703	-1.1639	-1.1497	-1.1304	-1.1198	-1.1235	-1.1368	-1.1535	-1.1691	-1.1783	-1.1748	-1.1575	-1.1328	-1.1143	-1.1152	-1.1326	-1.1495	-1.1534	-1.1439	-1.1233	-1.0890	-1.0456	-1.0096	-0.9922	-0.9885	-0.9838	-0.9714	-0.9571
POz	-0.9705	-0.9994	-1.0349	-1.0756	-1.1072	-1.1173	-1.1097	-1.1005	-1.0989	-1.1027	-1.1105	-1.1218	-1.1290	-1.1332	-1.1434	-1.1563	-1.1584	-1.1433	-1.1228	-1.1143	-1.1173	-1.1231	-1.1274	-1.1227	-1.1075	-1.0954	-1.0980	-1.1146	-1.1384	-1.1627	-1.1806	-1.1851	-1.1748	-1.1573	-1.1437	-1.1433	-1.1543	-1.1637	-1.1621	-1.1507	-1.1311	-1.1004	-1.0626	-1.0309	-1.0131	-1.0010	-0.9803	-0.9466	-0.9081
Pz	-0.7583	-0.7779	-0.8047	-0.8398	-0.8719	-0.8894	-0.8921	-0.8908	-0.8945	-0.9043	-0.9210	-0.9421	-0.9580	-0.9691	-0.9842	-0.9981	-0.9965	-0.9755	-0.9509	-0.9385	-0.9347	-0.9317	-0.9267	-0.9127	-0.8885	-0.8669	-0.8595	-0.8683	-0.8885	-0.9115	-0.9272	-0.9281	-0.9173	-0.9055	-0.9039	-0.9195	-0.9460	-0.9664	-0.9720	-0.9657	-0.9481	-0.9174	-0.8787	-0.8433	-0.8181	-0.7963	-0.7632	-0.7137	-0.6587
CPz	-0.5506	-0.5694	-0.5921	-0.6218	-0.6494	-0.6642	-0.6678	-0.6728	-0.6859	-0.7056	-0.7337	-0.7688	-0.8011	-0.8299	-0.8618	-0.8890	-0.8954	-0.8784	-0.8549	-0.8414	-0.8374	-0.8372	-0.8349	-0.8193	-0.7891	-0.7608	-0.7497	-0.7588	-0.7829	-0.8124	-0.8370	-0.8472	-0.8433	-0.8366	-0.8362	-0.8424	-0.8498	-0.8514	-0.8443	-0.8287	-0.8036	-0.7690	-0.7305	-0.6977	-0.6745	-0.6524	-0.6162	-0.5614	-0.5008
Fpz	-0.6210	-0.6713	-0.7091	-0.7401	-0.7570	-0.7557	-0.7461	-0.7373	-0.7306	-0.7280	-0.7314	-0.7357	-0.7324	-0.7312	-0.7512	-0.7837	-0.8006	-0.7955	-0.7907	-0.7974	-0.8019	-0.7969	-0.7871	-0.7733	-0.7601	-0.7578	-0.7690	-0.7916	-0.8203	-0.8502	-0.8781	-0.8921	-0.8810	-0.8501	-0.8118	-0.7748	-0.7429	-0.7116	-0.6772	-0.6462	-0.6232	-0.6078	-0.5996	-0.6004	-0.6128	-0.6289	-0.6346	-0.6255	-0.6058
Fp2	-0.3023	-0.3266	-0.3563	-0.3771	-0.3741	-0.3492	-0.3156	-0.2809	-0.2496	-0.2273	-0.2201	-0.2276	-0.2403	-0.2581	-0.2927	-0.3397	-0.3772	-0.3951	-0.4058	-0.4163	-0.4183	-0.4142	-0.4126	-0.4120	-0.4138	-0.4243	-0.4405	-0.4555	-0.4641	-0.4636	-0.4552	-0.4398	-0.4232	-0.4147	-0.4120	-0.4061	-0.3956	-0.3803	-0.3579	-0.3293	-0.2977	-0.2652	-0.2313	-0.2049	-0.2062	-0.2365	-0.2710	-0.2852	-0.2722
AF8	-0.0506	-0.0640	-0.0847	-0.1035	-0.1106	-0.1000	-0.0731	-0.0415	-0.0220	-0.0273	-0.0598	-0.1087	-0.1560	-0.1954	-0.2320	-0.2592	-0.2624	-0.2462	-0.2343	-0.2387	-0.2524	-0.2735	-0.2999	-0.3213	-0.3360	-0.3485	-0.3568	-0.3559	-0.3383	-0.2987	-0.2409	-0.1761	-0.1218	-0.0900	-0.0807	-0.0916	-0.1170	-0.1430	-0.1607	-0.1718	-0.1805	-0.1888	-0.1933	-0.1872	-0.1730	-0.1559	-0.1335	-0.1032	-0.0727
AF4	-0.2896	-0.2702	-0.2506	-0.2443	-0.2480	-0.2527	-0.2536	-0.2510	-0.2466	-0.2474	-0.2646	-0.2972	-0.3300	-0.3598	-0.3946	-0.4254	-0.4312	-0.4111	-0.3899	-0.3854	-0.3921	-0.4039	-0.4177	-0.4217	-0.4084	-0.3881	-0.3793	-0.3874	-0.3970	-0.3943	-0.3829	-0.3684	-0.3561	-0.3570	-0.3715	-0.3841	-0.3790	-0.3519	-0.3144	-0.2850	-0.2746	-0.2823	-0.3021	-0.3265	-0.3417	-0.3333	-0.3002	-0.2515	-0.1940
AFz	-0.3964	-0.3994	-0.4006	-0.4090	-0.4210	-0.4299	-0.4364	-0.4439	-0.4523	-0.4630	-0.4787	-0.4951	-0.5033	-0.5100	-0.5315	-0.5622	-0.5783	-0.5707	-0.5553	-0.5446	-0.5317	-0.5144	-0.4993	-0.4850	-0.4684	-0.4570	-0.4594	-0.4753	-0.4968	-0.5155	-0.5273	-0.5292	-0.5225	-0.5122	-0.4999	-0.4847	-0.4677	-0.4486	-0.4292	-0.4147	-0.4060	-0.4013	-0.3991	-0.4026	-0.4156	-0.4293	-0.4255	-0.3967	-0.3522
Fz	-0.4299	-0.4435	-0.4549	-0.4694	-0.4829	-0.4879	-0.4878	-0.4929	-0.5070	-0.5291	-0.5586	-0.5890	-0.6101	-0.6262	-0.6499	-0.6741	-0.6804	-0.6651	-0.6453	-0.6339	-0.6266	-0.6197	-0.6126	-0.5974	-0.5718	-0.5475	-0.5367	-0.5428	-0.5572	-0.5670	-0.5652	-0.5500	-0.5264	-0.5048	-0.4906	-0.4817	-0.4740	-0.4657	-0.4591	-0.4554	-0.4516	-0.4470	-0.4438	-0.4452	-0.4530	-0.4571	-0.4388	-0.3933	-0.3351
F2	-0.4882	-0.4926	-0.4921	-0.4940	-0.4973	-0.4977	-0.4983	-0.5087	-0.5317	-0.5611	-0.5912	-0.6190	-0.6408	-0.6636	-0.6958	-0.7252	-0.7332	-0.7207	-0.7060	-0.6999	-0.6958	-0.6885	-0.6765	-0.6544	-0.6247	-0.6014	-0.5952	-0.6068	-0.6286	-0.6493	-0.6582	-0.6478	-0.6214	-0.5905	-0.5646	-0.5468	-0.5351	-0.5267	-0.5238	-0.5263	-0.5264	-0.5213	-0.5153	-0.5133	-0.5172	-0.5170	-0.4948	-0.4458	-0.3823
F4	-0.3764	-0.3950	-0.4000	-0.3957	-0.3791	-0.3527	-0.3311	-0.3287	-0.3479	-0.3832	-0.4248	-0.4615	-0.4871	-0.5122	-0.5487	-0.5828	-0.5931	-0.5831	-0.5736	-0.5708	-0.5636	-0.5477	-0.5244	-0.4920	-0.4561	-0.4276	-0.4156	-0.4250	-0.4494	-0.4748	-0.4898	-0.4882	-0.4709	-0.4475	-0.4301	-0.4233	-0.4212	-0.4203	-0.4263	-0.4384	-0.4464	-0.4501	-0.4530	-0.4547	-0.4596	-0.4621	-0.4426	-0.3928	-0.3199
F6	-0.1663	-0.2074	-0.2345	-0.2449	-0.2356	-0.2161	-0.2032	-0.2023	-0.2079	-0.2195	-0.2403	-0.2641	-0.2804	-0.2955	-0.3196	-0.3406	-0.3441	-0.3361	-0.3356	-0.3482	-0.3609	-0.3643	-0.3559	-0.3324	-0.2973	-0.2627	-0.2417	-0.2420	-0.2588	-0.2810	-0.2972	-0.2953	-0.2760	-0.2580	-0.2545	-0.2591	-0.2578	-0.2492	-0.2442	-0.2433	-0.2385	-0.2323	-0.2300	-0.2311	-0.2339	-0.2289	-0.2030	-0.1551	-0.0906
F8	0.0648	0.0419	0.0272	0.0138	0.0001	-0.0052	-0.0001	0.0068	0.0135	0.0253	0.0352	0.0317	0.0205	0.0076	-0.0131	-0.0366	-0.0474	-0.0430	-0.0319	-0.0184	-0.0099	-0.0178	-0.0361	-0.0449	-0.0409	-0.0397	-0.0545	-0.0853	-0.1192	-0.1397	-0.1397	-0.1237	-0.1035	-0.0900	-0.0803	-0.0674	-0.0528	-0.0388	-0.0249	-0.0135	-0.0060	0.0012	0.0160	0.0426	0.0730	0.0997	0.1256	0.1515	0.1749
FT8	0.1049	0.0679	0.0334	0.0065	-0.0019	0.0174	0.0541	0.0865	0.1040	0.1044	0.0900	0.0692	0.0590	0.0631	0.0591	0.0402	0.0274	0.0242	0.0186	0.0174	0.0325	0.0538	0.0681	0.0803	0.0929	0.0994	0.1008	0.0989	0.0910	0.0802	0.0751	0.0789	0.0846	0.0823	0.0742	0.0728	0.0824	0.0973	0.1058	0.0982	0.0855	0.0861	0.1000	0.1099	0.0997	0.0822	0.0880	0.1237	0.1702
FC6	-0.0236	-0.0650	-0.1012	-0.1316	-0.1518	-0.1644	-0.1789	-0.2018	-0.2275	-0.2505	-0.2780	-0.3095	-0.3301	-0.3409	-0.3502	-0.3505	-0.3358	-0.3114	-0.2861	-0.2667	-0.2531	-0.2406	-0.2229	-0.1963	-0.1682	-0.1531	-0.1555	-0.1713	-0.1975	-0.2264	-0.2461	-0.2460	-0.2271	-0.2055	-0.1951	-0.1935	-0.1859	-0.1682	-0.1560	-0.1554	-0.1555	-0.1538	-0.1542	-0.1579	-0.1670	-0.1750	-0.1685	-0.1427	-0.1032
FC4	-0.3311	-0.3482	-0.3627	-0.3817	-0.4012	-0.4171	-0.4330	-0.4553	-0.4843	-0.5173	-0.5556	-0.5945	-0.6213	-0.6385	-0.6572	-0.6683	-0.6552	-0.6192	-0.5787	-0.5502	-0.5343	-0.5220	-0.5030	-0.4713	-0.4332	-0.4034	-0.3905	-0.3943	-0.4089	-0.4245	-0.4308	-0.4217	-0.4021	-0.3858	-0.3837	-0.3954	-0.4071	-0.4050	-0.3964	-0.3934	-0.3945	-0.3957	-0.3933	-0.3846	-0.3730	-0.3557	-0.3222	-0.2723	-0.2164
FC2	-0.4863	-0.4976	-0.5074	-0.5198	-0.5302	-0.5334	-0.5343	-0.5435	-0.5632	-0.5898	-0.6225	-0.6567	-0.6810	-0.6978	-0.7186	-0.7368	-0.7368	-0.7188	-0.6997	-0.6912	-0.6883	-0.6827	-0.6687	-0.6396	-0.5995	-0.5645	-0.5473	-0.5492	-0.5623	-0.5755	-0.5794	-0.5669	-0.5416	-0.5177	-0.5062	-0.5099	-0.5211	-0.5279	-0.5278	-0.5248	-0.5195	-0.5125	-0.5051	-0.4984	-0.4946	-0.4869	-0.4599	-0.4072	-0.3404
FCz	-0.5603	-0.5723	-0.5843	-0.5985	-0.6103	-0.6132	-0.6108	-0.6148	-0.6307	-0.6551	-0.6856	-0.7184	-0.7438	-0.7635	-0.7879	-0.8103	-0.8123	-0.7901	-0.7621	-0.7452	-0.7376	-0.7348	-0.7336	-0.7233	-0.7018	-0.6817	-0.6743	-0.6829	-0.7014	-0.7167	-0.7178	-0.6997	-0.6690	-0.6402	-0.6225	-0.6173	-0.6196	-0.6221	-0.6223	-0.6193	-0.6097	-0.5920	-0.5720	-0.5578	-0.5529	-0.5481	-0.5253	-0.4767	-0.4129
Cz	-0.5880	-0.5977	-0.6085	-0.6248	-0.6402	-0.6457	-0.6426	-0.6425	-0.6521	-0.6710	-0.6993	-0.7340	-0.7661	-0.7964	-0.8323	-0.8649	-0.8759	-0.8621	-0.8414	-0.8294	-0.8226	-0.8178	-0.8147	-0.8040	-0.7821	-0.7624	-0.7590	-0.7745	-0.8006	-0.8253	-0.8398	-0.8380	-0.8222	-0.8022	-0.7875	-0.7826	-0.7847	-0.7857	-0.7816	-0.7712	-0.7514	-0.7230	-0.6925	-0.6692	-0.6565	-0.6438	-0.6128	-0.5569	-0.4882
C2	-0.4508	-0.4653	-0.4824	-0.5067	-0.5285	-0.5397	-0.5472	-0.5637	-0.5903	-0.6223	-0.6597	-0.6994	-0.7314	-0.7578	-0.7883	-0.8144	-0.8171	-0.7924	-0.7580	-0.7316	-0.7119	-0.6927	-0.6717	-0.6444	-0.6130	-0.5897	-0.5832	-0.5944	-0.6192	-0.6489	-0.6724	-0.6803	-0.6740	-0.6657	-0.6656	-0.6752	-0.6879	-0.6931	-0.6892	-0.6794	-0.6630	-0.6408	-0.6168	-0.5955	-0.5789	-0.5598	-0.5248	-0.4702	-0.4060
C4	-0.3122	-0.3377	-0.3642	-0.3920	-0.4143	-0.4266	-0.4334	-0.4457	-0.4672	-0.4960	-0.5336	-0.5751	-0.6076	-0.6329	-0.6618	-0.6855	-0.6851	-0.6573	-0.6190	-0.5877	-0.5648	-0.5426	-0.5122	-0.4690	-0.4228	-0.3928	-0.3874	-0.4009	-0.4263	-0.4567	-0.4798	-0.4835	-0.4707	-0.4590	-0.4621	-0.4804	-0.5006	-0.5078	-0.5030	-0.4939	-0.4810	-0.4642	-0.4450	-0.4249	-0.4067	-0.3867	-0.3538	-0.3042	-0.2489
C6	-0.0290	-0.0693	-0.1034	-0.1349	-0.1593	-0.1737	-0.1814	-0.1884	-0.1957	-0.2042	-0.2217	-0.2493	-0.2757	-0.3015	-0.3324	-0.3550	-0.3508	-0.3187	-0.2790	-0.2512	-0.2370	-0.2256	-0.2017	-0.1596	-0.1170	-0.1015	-0.1156	-0.1405	-0.1680	-0.1965	-0.2138	-0.2117	-0.1992	-0.1910	-0.1929	-0.2031	-0.2108	-0.2056	-0.1936	-0.1847	-0.1816	-0.1864	-0.1946	-0.1991	-0.1992	-0.1894	-0.1625	-0.1258	-0.0956
T8	0.2100	0.1446	0.0756	0.0158	-0.0175	-0.0238	-0.0175	-0.0141	-0.0225	-0.0405	-0.0602	-0.0670	-0.0524	-0.0348	-0.0331	-0.0399	-0.0381	-0.0273	-0.0266	-0.0386	-0.0380	-0.0161	0.0118	0.0383	0.0643	0.0845	0.0888	0.0713	0.0338	-0.0080	-0.0260	-0.0076	0.0263	0.0468	0.0501	0.0496	0.0508	0.0553	0.0665	0.0808	0.0913	0.0978	0.1029	0.0997	0.0764	0.0437	0.0238	0.0202	0.0272
TP8	-0.0251	-0.0650	-0.1025	-0.1368	-0.1592	-0.1654	-0.1578	-0.1468	-0.1398	-0.1359	-0.1385	-0.1472	-0.1511	-0.1508	-0.1570	-0.1644	-0.1559	-0.1268	-0.0946	-0.0767	-0.0688	-0.0624	-0.0583	-0.0545	-0.0499	-0.0510	-0.0572	-0.0661	-0.0843	-0.1105	-0.1296	-0.1329	-0.1249	-0.1148	-0.1113	-0.1184	-0.1299	-0.1366	-0.1397	-0.1433	-0.1468	-0.1465	-0.1430	-0.1483	-0.1698	-0.1938	-0.2031	-0.1938	-0.1780
CP6	-0.2005	-0.2407	-0.2780	-0.3124	-0.3347	-0.3407	-0.3351	-0.3292	-0.3291	-0.3356	-0.3537	-0.3823	-0.4083	-0.4300	-0.4577	-0.4835	-0.4843	-0.4504	-0.4012	-0.3615	-0.3345	-0.3133	-0.2920	-0.2663	-0.2424	-0.2348	-0.2477	-0.2718	-0.3005	-0.3312	-0.3563	-0.3671	-0.3643	-0.3582	-0.3591	-0.3715	-0.3890	-0.3981	-0.3962	-0.3908	-0.3853	-0.3782	-0.3668	-0.3546	-0.3477	-0.3430	-0.3299	-0.3043	-0.2751
CP4	-0.3483	-0.3774	-0.4104	-0.4477	-0.4771	-0.4903	-0.4914	-0.4930	-0.5018	-0.5178	-0.5449	-0.5807	-0.6119	-0.6380	-0.6693	-0.6984	-0.7060	-0.6849	-0.6499	-0.6203	-0.5992	-0.5802	-0.5568	-0.5226	-0.4830	-0.4562	-0.4522	-0.4667	-0.4939	-0.5281	-0.5592	-0.5762	-0.5806	-0.5831	-0.5921	-0.6105	-0.6320	-0.6444	-0.6437	-0.6341	-0.6183	-0.5965	-0.5690	-0.5409	-0.5168	-0.4915	-0.4548	-0.4055	-0.3554
CP2	-0.5600	-0.5728	-0.5895	-0.6142	-0.6376	-0.6493	-0.6496	-0.6504	-0.6594	-0.6751	-0.6985	-0.7282	-0.7532	-0.7731	-0.7969	-0.8157	-0.8112	-0.7809	-0.7435	-0.7171	-0.7019	-0.6937	-0.6886	-0.6754	-0.6514	-0.6318	-0.6302	-0.6479	-0.6780	-0.7111	-0.7377	-0.7494	-0.7466	-0.7404	-0.7415	-0.7531	-0.7694	-0.7780	-0.7737	-0.7603	-0.7391	-0.7085	-0.6719	-0.6388	-0.6156	-0.5947	-0.5612	-0.5093	-0.4496
P2	-0.6849	-0.7156	-0.7518	-0.7920	-0.8236	-0.8378	-0.8364	-0.8298	-0.8263	-0.8299	-0.8455	-0.8713	-0.8964	-0.9195	-0.9463	-0.9679	-0.9674	-0.9409	-0.9061	-0.8832	-0.8725	-0.8672	-0.8616	-0.8462	-0.8207	-0.8007	-0.7983	-0.8134	-0.8421	-0.8788	-0.9119	-0.9281	-0.9254	-0.9148	-0.9081	-0.9119	-0.9223	-0.9267	-0.9186	-0.9017	-0.8775	-0.8452	-0.8081	-0.7747	-0.7504	-0.7286	-0.6973	-0.6525	-0.6028
P4	-0.5369	-0.5666	-0.5983	-0.6334	-0.6606	-0.6696	-0.6644	-0.6598	-0.6628	-0.6716	-0.6880	-0.7108	-0.7300	-0.7468	-0.7713	-0.7967	-0.8045	-0.7895	-0.7666	-0.7511	-0.7420	-0.7352	-0.7273	-0.7097	-0.6839	-0.6661	-0.6663	-0.6833	-0.7124	-0.7465	-0.7768	-0.7950	-0.8002	-0.7995	-0.8006	-0.8093	-0.8232	-0.8309	-0.8261	-0.8112	-0.7904	-0.7656	-0.7379	-0.7128	-0.6964	-0.6830	-0.6594	-0.6211	-0.5786
P6	-0.4613	-0.5021	-0.5403	-0.5755	-0.5979	-0.6014	-0.5907	-0.5778	-0.5701	-0.5693	-0.5793	-0.5978	-0.6134	-0.6279	-0.6526	-0.6801	-0.6894	-0.6729	-0.6440	-0.6191	-0.6003	-0.5838	-0.5664	-0.5424	-0.5145	-0.4975	-0.4993	-0.5162	-0.5439	-0.5777	-0.6085	-0.6274	-0.6350	-0.6397	-0.6483	-0.6644	-0.6846	-0.6971	-0.6959	-0.6867	-0.6747	-0.6596	-0.6413	-0.6250	-0.6173	-0.6167	-0.6118	-0.5952	-0.5738
P8	-0.2734	-0.3210	-0.3634	-0.3984	-0.4190	-0.4211	-0.4091	-0.3972	-0.3959	-0.4045	-0.4221	-0.4451	-0.4630	-0.4784	-0.5036	-0.5320	-0.5437	-0.5328	-0.5130	-0.4966	-0.4816	-0.4627	-0.4399	-0.4120	-0.3829	-0.3648	-0.3621	-0.3689	-0.3832	-0.4063	-0.4325	-0.4525	-0.4638	-0.4707	-0.4780	-0.4899	-0.5053	-0.5165	-0.5200	-0.5217	-0.5278	-0.5349	-0.5358	-0.5351	-0.5433	-0.5605	-0.5750	-0.5773	-0.5741
P10	0.0013	-0.0151	-0.0387	-0.0680	-0.0901	-0.0959	-0.0895	-0.0882	-0.1017	-0.1205	-0.1366	-0.1478	-0.1532	-0.1624	-0.1851	-0.2128	-0.2285	-0.2228	-0.2019	-0.1793	-0.1593	-0.1414	-0.1276	-0.1165	-0.1058	-0.0970	-0.0885	-0.0803	-0.0775	-0.0808	-0.0856	-0.0903	-0.0949	-0.0948	-0.0871	-0.0765	-0.0690	-0.0665	-0.0677	-0.0729	-0.0838	-0.0959	-0.1024	-0.1080	-0.1256	-0.1554	-0.1825	-0.1952	-0.1964
PO8	-0.5901	-0.6350	-0.6788	-0.7188	-0.7437	-0.7469	-0.7348	-0.7240	-0.7252	-0.7353	-0.7519	-0.7731	-0.7935	-0.8179	-0.8558	-0.8984	-0.9267	-0.9317	-0.9222	-0.9103	-0.8959	-0.8756	-0.8501	-0.8170	-0.7809	-0.7575	-0.7537	-0.7627	-0.7796	-0.8023	-0.8228	-0.8314	-0.8285	-0.8232	-0.8238	-0.8382	-0.8674	-0.9000	-0.9238	-0.9373	-0.9442	-0.9431	-0.9324	-0.9222	-0.9230	-0.9305	-0.9329	-0.9243	-0.9108
PO4	-0.8388	-0.8840	-0.9263	-0.9625	-0.9812	-0.9783	-0.9614	-0.9458	-0.9418	-0.9463	-0.9561	-0.9694	-0.9770	-0.9824	-0.9995	-1.0235	-1.0377	-1.0340	-1.0208	-1.0100	-0.9986	-0.9809	-0.9608	-0.9381	-0.9157	-0.9074	-0.9181	-0.9397	-0.9631	-0.9813	-0.9914	-0.9932	-0.9880	-0.9831	-0.9859	-0.9985	-1.0161	-1.0267	-1.0232	-1.0131	-1.0041	-0.9949	-0.9848	-0.9766	-0.9719	-0.9645	-0.9424	-0.9057	-0.8689
O2	-0.8368	-0.8809	-0.9241	-0.9638	-0.9886	-0.9922	-0.9818	-0.9714	-0.9679	-0.9679	-0.9707	-0.9780	-0.9872	-1.0013	-1.0284	-1.0627	-1.0872	-1.0910	-1.0830	-1.0781	-1.0748	-1.0667	-1.0531	-1.0322	-1.0072	-0.9916	-0.9913	-1.0013	-1.0143	-1.0263	-1.0341	-1.0325	-1.0197	-1.0018	-0.9895	-0.9948	-1.0183	-1.0433	-1.0549	-1.0552	-1.0503	-1.0374	-1.0168	-1.0002	-0.9954	-0.9963	-0.9902	-0.9732	-0.9528
EXG1	0.0937	0.0807	0.0560	0.0155	-0.0273	-0.0558	-0.0650	-0.0588	-0.0400	-0.0173	-0.0052	-0.0062	-0.0066	0.0035	0.0145	0.0135	0.0061	0.0029	-0.0041	-0.0203	-0.0286	-0.0216	-0.0123	-0.0002	0.0212	0.0396	0.0447	0.0439	0.0437	0.0457	0.0519	0.0636	0.0824	0.1037	0.1195	0.1307	0.1439	0.1609	0.1741	0.1733	0.1653	0.1704	0.1941	0.2201	0.2332	0.2357	0.2397	0.2482	0.2595
EXG2	0.1251	0.1157	0.1057	0.0989	0.0980	0.0952	0.0874	0.0791	0.0750	0.0775	0.0793	0.0762	0.0776	0.0786	0.0612	0.0319	0.0132	0.0084	0.0089	0.0135	0.0270	0.0486	0.0748	0.1052	0.1342	0.1529	0.1596	0.1534	0.1327	0.1089	0.0979	0.0997	0.1037	0.1066	0.1128	0.1260	0.1436	0.1630	0.1828	0.1987	0.2148	0.2410	0.2733	0.2941	0.2926	0.2792	0.2741	0.2853	0.3008
EXG3	-0.3259	-0.3321	-0.3345	-0.3420	-0.3509	-0.3537	-0.3487	-0.3366	-0.3222	-0.3127	-0.3169	-0.3345	-0.3529	-0.3781	-0.4250	-0.4753	-0.4935	-0.4728	-0.4442	-0.4319	-0.4306	-0.4395	-0.4610	-0.4786	-0.4817	-0.4819	-0.4922	-0.5151	-0.5483	-0.5886	-0.6302	-0.6610	-0.6699	-0.6524	-0.6071	-0.5428	-0.4838	-0.4482	-0.4297	-0.4157	-0.4032	-0.3928	-0.3810	-0.3709	-0.3762	-0.3969	-0.4124	-0.4108	-0.4015
EXG4	0.2178	0.2074	0.1925	0.1656	0.1353	0.1132	0.1039	0.1042	0.1091	0.1162	0.1218	0.1263	0.1381	0.1563	0.1669	0.1680	0.1657	0.1562	0.1343	0.1054	0.0840	0.0791	0.0847	0.0950	0.1084	0.1184	0.1200	0.1137	0.1038	0.1001	0.1106	0.1308	0.1488	0.1616	0.1770	0.1991	0.2246	0.2508	0.2734	0.2822	0.2794	0.2854	0.3091	0.3324	0.3355	0.3208	0.3069	0.3095	0.3252
Gaze_X	824.0190	823.9245	823.9839	823.9610	823.8715	823.8520	823.8868	823.9019	824.0534	824.1459	824.0867	824.1261	824.1644	824.0537	823.9203	823.9310	824.0237	824.0861	824.1381	824.1578	824.1463	824.1403	824.1651	824.2358	824.2178	824.1259	824.1776	824.2809	824.3191	824.3080	824.2216	824.2090	824.3338	824.4442	824.4607	824.4263	824.4778	824.4908	824.3642	824.3924	824.5036	824.4233	824.3132	824.2769	824.2016	824.0655	824.0515	824.1055	824.0796
Gaze_Y	489.0092	489.0325	489.0985	489.0860	489.0300	489.0278	489.1463	489.1123	489.0698	489.1231	488.8858	488.6961	488.8369	488.9309	488.8877	488.8898	488.9324	488.9812	489.0827	489.0223	488.8523	488.8273	488.9680	489.0736	489.0359	488.9423	488.9747	489.1299	489.2049	489.2125	489.3622	489.4798	489.3586	489.2347	489.2148	489.2175	489.1849	489.1685	489.1946	489.2993	489.3688	489.3912	489.4665	489.4744	489.3640	489.0834	488.9600	489.1070	489.1049
ROI Occipital	-0.8703	-0.9067	-0.9491	-0.9923	-1.0222	-1.0301	-1.0218	-1.0120	-1.0083	-1.0082	-1.0122	-1.0227	-1.0345	-1.0477	-1.0701	-1.0984	-1.1181	-1.1203	-1.1137	-1.1129	-1.1168	-1.1185	-1.1156	-1.1041	-1.0870	-1.0784	-1.0848	-1.1007	-1.1187	-1.1337	-1.1407	-1.1342	-1.1149	-1.0904	-1.0729	-1.0750	-1.0960	-1.1185	-1.1267	-1.1197	-1.1013	-1.0702	-1.0315	-1.0006	-0.9868	-0.9837	-0.9768	-0.9615	-0.9451
MGFPower	0.5073	0.5060	0.5038	0.5028	0.5052	0.5099	0.5142	0.5162	0.5157	0.5130	0.5086	0.5048	0.5038	0.5046	0.5061	0.5083	0.5099	0.5100	0.5098	0.5121	0.5156	0.5172	0.5180	0.5194	0.5201	0.5196	0.5197	0.5212	0.5241	0.5305	0.5405	0.5501	0.5564	0.5601	0.5640	0.5704	0.5795	0.5895	0.5988	0.6067	0.6104	0.6062	0.5946	0.5803	0.5661	0.5534	0.5438	0.5348	0.5247
[truncated: 719 more columns]
