# Supplementary material for: The Impact of Task Demands on Fixation-Related Brain Potentials during Guided Search
Source: PLoS One. 2016 Jun 10;11(6):e0157260. doi: 10.1371/journal.pone.0157260 (PMC4902222; doi:10.1371/journal.pone.0157260)
Supplement: S2 File — Grand average Non-target FRP from the Ignore condition. (TXT) [file pone.0157260.s003.txt]

time	-500.0000	-498.0469	-496.0938	-494.1406	-492.1875	-490.2344	-488.2812	-486.3281	-484.3750	-482.4219	-480.4688	-478.5156	-476.5625	-474.6094	-472.6562	-470.7031	-468.7500	-466.7969	-464.8438	-462.8906	-460.9375	-458.9844	-457.0312	-455.0781	-453.1250	-451.1719	-449.2188	-447.2656	-445.3125	-443.3594	-441.4062	-439.4531	-437.5000	-435.5469	-433.5938	-431.6406	-429.6875	-427.7344	-425.7812	-423.8281	-421.8750	-419.9219	-417.9688	-416.0156	-414.0625	-412.1094	-410.1562	-408.2031	-406.2500
Fp1	-0.7333	-0.7175	-0.6904	-0.6518	-0.6092	-0.5747	-0.5538	-0.5392	-0.5282	-0.5233	-0.5139	-0.4827	-0.4258	-0.3581	-0.3089	-0.2944	-0.3011	-0.3132	-0.3276	-0.3427	-0.3516	-0.3459	-0.3296	-0.3167	-0.3086	-0.2926	-0.2676	-0.2538	-0.2653	-0.2850	-0.2900	-0.2807	-0.2629	-0.2276	-0.1668	-0.0944	-0.0363	-0.0042	0.0065	0.0018	-0.0135	-0.0315	-0.0431	-0.0484	-0.0575	-0.0720	-0.0784	-0.0710	-0.0628
AF7	-0.4038	-0.4222	-0.4277	-0.4045	-0.3622	-0.3260	-0.3114	-0.3132	-0.3211	-0.3287	-0.3303	-0.3212	-0.2976	-0.2614	-0.2295	-0.2186	-0.2245	-0.2312	-0.2288	-0.2183	-0.2027	-0.1819	-0.1612	-0.1507	-0.1485	-0.1396	-0.1203	-0.1047	-0.1023	-0.1032	-0.0948	-0.0792	-0.0611	-0.0332	0.0127	0.0689	0.1221	0.1692	0.2098	0.2334	0.2342	0.2221	0.2114	0.2049	0.1955	0.1826	0.1747	0.1747	0.1734
AF3	-0.6350	-0.6367	-0.6329	-0.6258	-0.6238	-0.6259	-0.6240	-0.6089	-0.5847	-0.5645	-0.5463	-0.5159	-0.4674	-0.4094	-0.3599	-0.3332	-0.3253	-0.3225	-0.3175	-0.3108	-0.3015	-0.2878	-0.2775	-0.2810	-0.2933	-0.2957	-0.2798	-0.2588	-0.2480	-0.2415	-0.2276	-0.2113	-0.2017	-0.1913	-0.1701	-0.1434	-0.1196	-0.0919	-0.0542	-0.0197	-0.0028	-0.0005	0.0007	0.0081	0.0181	0.0267	0.0367	0.0449	0.0387
F1	-0.8521	-0.8510	-0.8388	-0.8195	-0.8034	-0.7930	-0.7847	-0.7746	-0.7639	-0.7528	-0.7323	-0.6921	-0.6318	-0.5611	-0.4975	-0.4542	-0.4287	-0.4113	-0.4010	-0.3992	-0.3991	-0.3950	-0.3928	-0.3988	-0.4060	-0.4038	-0.3925	-0.3810	-0.3730	-0.3603	-0.3343	-0.3029	-0.2779	-0.2586	-0.2372	-0.2131	-0.1905	-0.1668	-0.1383	-0.1116	-0.0950	-0.0848	-0.0699	-0.0476	-0.0265	-0.0140	-0.0079	-0.0046	-0.0087
F3	-0.6941	-0.6845	-0.6618	-0.6325	-0.6109	-0.6025	-0.6011	-0.6011	-0.6053	-0.6128	-0.6108	-0.5867	-0.5405	-0.4845	-0.4351	-0.4048	-0.3929	-0.3876	-0.3821	-0.3771	-0.3686	-0.3531	-0.3379	-0.3323	-0.3327	-0.3287	-0.3195	-0.3111	-0.3029	-0.2826	-0.2410	-0.1880	-0.1438	-0.1138	-0.0882	-0.0642	-0.0487	-0.0395	-0.0267	-0.0114	-0.0003	0.0079	0.0204	0.0392	0.0573	0.0657	0.0653	0.0631	0.0600
F5	-0.5699	-0.5568	-0.5280	-0.4925	-0.4735	-0.4794	-0.5016	-0.5326	-0.5640	-0.5792	-0.5665	-0.5317	-0.4880	-0.4431	-0.4046	-0.3813	-0.3703	-0.3594	-0.3427	-0.3217	-0.2990	-0.2748	-0.2513	-0.2344	-0.2219	-0.2026	-0.1785	-0.1628	-0.1559	-0.1412	-0.1087	-0.0719	-0.0490	-0.0338	-0.0025	0.0490	0.0989	0.1366	0.1641	0.1728	0.1600	0.1428	0.1381	0.1460	0.1561	0.1592	0.1508	0.1317	0.1080
F7	-0.3892	-0.3901	-0.3865	-0.3771	-0.3688	-0.3644	-0.3615	-0.3583	-0.3524	-0.3405	-0.3243	-0.3086	-0.2883	-0.2569	-0.2235	-0.2051	-0.2017	-0.1977	-0.1871	-0.1803	-0.1816	-0.1786	-0.1617	-0.1348	-0.1026	-0.0648	-0.0284	-0.0093	-0.0081	-0.0039	0.0165	0.0464	0.0763	0.1095	0.1552	0.2086	0.2545	0.2877	0.3092	0.3114	0.2985	0.2913	0.2940	0.2915	0.2742	0.2456	0.2140	0.1859	0.1602
FT7	-0.3714	-0.3748	-0.3838	-0.3924	-0.3885	-0.3643	-0.3312	-0.3140	-0.3232	-0.3363	-0.3268	-0.2944	-0.2468	-0.1945	-0.1611	-0.1609	-0.1748	-0.1735	-0.1575	-0.1468	-0.1518	-0.1610	-0.1518	-0.1248	-0.0944	-0.0631	-0.0357	-0.0180	-0.0003	0.0355	0.0911	0.1475	0.1966	0.2486	0.3034	0.3477	0.3782	0.4010	0.4095	0.3842	0.3228	0.2515	0.2002	0.1765	0.1685	0.1667	0.1716	0.1797	0.1766
FC5	-0.5425	-0.5392	-0.5437	-0.5480	-0.5458	-0.5393	-0.5306	-0.5277	-0.5416	-0.5609	-0.5624	-0.5442	-0.5235	-0.5065	-0.4844	-0.4568	-0.4336	-0.4186	-0.4064	-0.3884	-0.3596	-0.3291	-0.3100	-0.2997	-0.2834	-0.2505	-0.2083	-0.1791	-0.1688	-0.1556	-0.1271	-0.1006	-0.0910	-0.0884	-0.0743	-0.0453	-0.0139	0.0137	0.0406	0.0624	0.0706	0.0676	0.0644	0.0692	0.0825	0.0965	0.0970	0.0762	0.0395
FC3	-0.7510	-0.7499	-0.7404	-0.7336	-0.7404	-0.7540	-0.7628	-0.7662	-0.7720	-0.7754	-0.7632	-0.7348	-0.6978	-0.6573	-0.6157	-0.5786	-0.5483	-0.5187	-0.4885	-0.4597	-0.4290	-0.3997	-0.3827	-0.3799	-0.3789	-0.3632	-0.3312	-0.2967	-0.2711	-0.2518	-0.2308	-0.2114	-0.2029	-0.2034	-0.1994	-0.1862	-0.1724	-0.1615	-0.1535	-0.1539	-0.1634	-0.1742	-0.1803	-0.1784	-0.1685	-0.1554	-0.1477	-0.1503	-0.1591
FC1	-0.8644	-0.8646	-0.8575	-0.8484	-0.8453	-0.8478	-0.8487	-0.8434	-0.8355	-0.8268	-0.8088	-0.7723	-0.7169	-0.6519	-0.5928	-0.5505	-0.5202	-0.4912	-0.4635	-0.4404	-0.4166	-0.3894	-0.3692	-0.3649	-0.3675	-0.3627	-0.3505	-0.3408	-0.3373	-0.3288	-0.3045	-0.2730	-0.2506	-0.2382	-0.2236	-0.2006	-0.1744	-0.1473	-0.1186	-0.0942	-0.0793	-0.0687	-0.0538	-0.0334	-0.0154	-0.0069	-0.0070	-0.0112	-0.0209
C1	-1.0056	-1.0110	-1.0067	-1.0006	-1.0027	-1.0099	-1.0117	-1.0026	-0.9857	-0.9634	-0.9312	-0.8843	-0.8229	-0.7553	-0.6958	-0.6540	-0.6232	-0.5919	-0.5620	-0.5375	-0.5130	-0.4868	-0.4697	-0.4694	-0.4763	-0.4745	-0.4606	-0.4443	-0.4326	-0.4189	-0.3979	-0.3804	-0.3778	-0.3854	-0.3894	-0.3838	-0.3720	-0.3546	-0.3315	-0.3118	-0.3028	-0.2990	-0.2883	-0.2662	-0.2406	-0.2194	-0.2018	-0.1858	-0.1751
C3	-0.8797	-0.8870	-0.8910	-0.8933	-0.8986	-0.9038	-0.9003	-0.8859	-0.8666	-0.8420	-0.8041	-0.7516	-0.6906	-0.6270	-0.5692	-0.5265	-0.4964	-0.4691	-0.4460	-0.4301	-0.4140	-0.3939	-0.3780	-0.3722	-0.3670	-0.3484	-0.3164	-0.2845	-0.2623	-0.2444	-0.2236	-0.2090	-0.2120	-0.2272	-0.2386	-0.2366	-0.2261	-0.2135	-0.2017	-0.1974	-0.2027	-0.2079	-0.2040	-0.1921	-0.1787	-0.1650	-0.1488	-0.1328	-0.1233
C5	-0.6445	-0.6545	-0.6586	-0.6656	-0.6842	-0.7057	-0.7078	-0.6886	-0.6717	-0.6579	-0.6257	-0.5783	-0.5351	-0.5000	-0.4689	-0.4461	-0.4353	-0.4335	-0.4370	-0.4387	-0.4275	-0.4017	-0.3721	-0.3505	-0.3347	-0.3096	-0.2649	-0.2086	-0.1579	-0.1176	-0.0880	-0.0812	-0.0995	-0.1229	-0.1300	-0.1142	-0.0846	-0.0559	-0.0405	-0.0488	-0.0746	-0.0965	-0.1057	-0.1068	-0.1018	-0.0904	-0.0777	-0.0696	-0.0677
T7	-0.2619	-0.2764	-0.2924	-0.3113	-0.3340	-0.3572	-0.3693	-0.3711	-0.3840	-0.4123	-0.4349	-0.4395	-0.4272	-0.4034	-0.3793	-0.3630	-0.3487	-0.3276	-0.3009	-0.2707	-0.2370	-0.2106	-0.2017	-0.2051	-0.2074	-0.1987	-0.1797	-0.1574	-0.1317	-0.0918	-0.0362	0.0138	0.0458	0.0697	0.0931	0.1143	0.1305	0.1502	0.1835	0.2088	0.1993	0.1723	0.1550	0.1474	0.1415	0.1292	0.1029	0.0662	0.0222
TP7	-0.3146	-0.3173	-0.3206	-0.3326	-0.3520	-0.3677	-0.3753	-0.3855	-0.4089	-0.4408	-0.4686	-0.4861	-0.4927	-0.4856	-0.4680	-0.4550	-0.4519	-0.4459	-0.4322	-0.4173	-0.4001	-0.3754	-0.3479	-0.3291	-0.3176	-0.2971	-0.2637	-0.2313	-0.2084	-0.1881	-0.1661	-0.1543	-0.1568	-0.1578	-0.1477	-0.1353	-0.1314	-0.1323	-0.1315	-0.1385	-0.1585	-0.1764	-0.1784	-0.1632	-0.1440	-0.1401	-0.1491	-0.1552	-0.1646
CP5	-0.7655	-0.7941	-0.8223	-0.8429	-0.8544	-0.8589	-0.8570	-0.8448	-0.8195	-0.7817	-0.7311	-0.6709	-0.6108	-0.5614	-0.5345	-0.5329	-0.5369	-0.5278	-0.5145	-0.5090	-0.5016	-0.4829	-0.4630	-0.4518	-0.4420	-0.4240	-0.4015	-0.3826	-0.3691	-0.3533	-0.3326	-0.3214	-0.3299	-0.3481	-0.3608	-0.3638	-0.3613	-0.3555	-0.3481	-0.3476	-0.3577	-0.3680	-0.3672	-0.3560	-0.3428	-0.3270	-0.3016	-0.2747	-0.2634
CP3	-0.9889	-1.0057	-1.0200	-1.0307	-1.0409	-1.0482	-1.0452	-1.0281	-1.0009	-0.9651	-0.9171	-0.8574	-0.7937	-0.7343	-0.6883	-0.6611	-0.6435	-0.6238	-0.6050	-0.5919	-0.5778	-0.5587	-0.5432	-0.5375	-0.5349	-0.5248	-0.5075	-0.4921	-0.4841	-0.4768	-0.4652	-0.4609	-0.4751	-0.4998	-0.5189	-0.5257	-0.5241	-0.5175	-0.5102	-0.5130	-0.5292	-0.5454	-0.5474	-0.5347	-0.5172	-0.5000	-0.4801	-0.4571	-0.4378
CP1	-1.0878	-1.0966	-1.0986	-1.0958	-1.0941	-1.0906	-1.0788	-1.0577	-1.0317	-1.0023	-0.9649	-0.9155	-0.8571	-0.7991	-0.7548	-0.7297	-0.7130	-0.6922	-0.6706	-0.6530	-0.6313	-0.6021	-0.5790	-0.5726	-0.5735	-0.5665	-0.5529	-0.5450	-0.5472	-0.5503	-0.5466	-0.5444	-0.5551	-0.5766	-0.5970	-0.6086	-0.6117	-0.6061	-0.5942	-0.5874	-0.5935	-0.6041	-0.6046	-0.5908	-0.5712	-0.5527	-0.5320	-0.5064	-0.4832
P1	-1.2583	-1.2744	-1.2827	-1.2842	-1.2854	-1.2860	-1.2809	-1.2668	-1.2435	-1.2115	-1.1707	-1.1212	-1.0675	-1.0183	-0.9839	-0.9670	-0.9544	-0.9322	-0.9039	-0.8778	-0.8522	-0.8278	-0.8159	-0.8230	-0.8384	-0.8470	-0.8463	-0.8450	-0.8512	-0.8600	-0.8640	-0.8716	-0.8937	-0.9232	-0.9457	-0.9573	-0.9621	-0.9605	-0.9536	-0.9506	-0.9583	-0.9688	-0.9674	-0.9496	-0.9240	-0.8979	-0.8678	-0.8303	-0.7935
P3	-1.1138	-1.1291	-1.1382	-1.1410	-1.1443	-1.1492	-1.1503	-1.1436	-1.1283	-1.1040	-1.0693	-1.0249	-0.9747	-0.9270	-0.8943	-0.8819	-0.8754	-0.8585	-0.8356	-0.8168	-0.7991	-0.7799	-0.7692	-0.7738	-0.7829	-0.7812	-0.7689	-0.7597	-0.7618	-0.7676	-0.7689	-0.7763	-0.8037	-0.8442	-0.8798	-0.9035	-0.9175	-0.9227	-0.9222	-0.9253	-0.9353	-0.9433	-0.9389	-0.9205	-0.8962	-0.8721	-0.8437	-0.8100	-0.7812
P5	-0.8508	-0.8701	-0.8883	-0.9032	-0.9194	-0.9356	-0.9454	-0.9468	-0.9401	-0.9244	-0.8988	-0.8664	-0.8320	-0.8017	-0.7870	-0.7920	-0.7973	-0.7828	-0.7556	-0.7323	-0.7126	-0.6912	-0.6744	-0.6685	-0.6656	-0.6544	-0.6397	-0.6351	-0.6434	-0.6532	-0.6578	-0.6692	-0.6988	-0.7367	-0.7649	-0.7790	-0.7851	-0.7847	-0.7777	-0.7746	-0.7843	-0.7974	-0.7980	-0.7820	-0.7595	-0.7380	-0.7138	-0.6867	-0.6678
P7	-0.4917	-0.5058	-0.5224	-0.5428	-0.5687	-0.5937	-0.6103	-0.6170	-0.6143	-0.6034	-0.5882	-0.5736	-0.5620	-0.5558	-0.5621	-0.5821	-0.5957	-0.5836	-0.5567	-0.5347	-0.5187	-0.5042	-0.4965	-0.4987	-0.5004	-0.4900	-0.4728	-0.4651	-0.4732	-0.4852	-0.4913	-0.5025	-0.5312	-0.5692	-0.6014	-0.6260	-0.6459	-0.6555	-0.6528	-0.6512	-0.6610	-0.6724	-0.6689	-0.6453	-0.6114	-0.5807	-0.5551	-0.5336	-0.5237
P9	-0.1066	-0.1079	-0.1050	-0.1044	-0.1054	-0.1009	-0.0919	-0.0886	-0.0969	-0.1144	-0.1342	-0.1487	-0.1492	-0.1349	-0.1220	-0.1301	-0.1532	-0.1668	-0.1650	-0.1575	-0.1459	-0.1273	-0.1081	-0.0996	-0.1029	-0.1085	-0.1126	-0.1201	-0.1308	-0.1349	-0.1274	-0.1227	-0.1376	-0.1676	-0.1995	-0.2289	-0.2544	-0.2710	-0.2793	-0.2892	-0.3035	-0.3126	-0.3076	-0.2862	-0.2562	-0.2292	-0.2054	-0.1793	-0.1578
PO7	-0.8141	-0.8206	-0.8226	-0.8245	-0.8349	-0.8497	-0.8599	-0.8662	-0.8688	-0.8609	-0.8436	-0.8284	-0.8203	-0.8145	-0.8156	-0.8313	-0.8473	-0.8427	-0.8221	-0.8019	-0.7839	-0.7662	-0.7557	-0.7575	-0.7635	-0.7613	-0.7521	-0.7490	-0.7569	-0.7638	-0.7626	-0.7680	-0.7957	-0.8363	-0.8697	-0.8940	-0.9182	-0.9399	-0.9527	-0.9642	-0.9842	-1.0063	-1.0162	-1.0079	-0.9880	-0.9669	-0.9465	-0.9248	-0.9070
PO3	-1.2295	-1.2489	-1.2629	-1.2719	-1.2791	-1.2816	-1.2763	-1.2662	-1.2540	-1.2373	-1.2141	-1.1888	-1.1663	-1.1505	-1.1483	-1.1606	-1.1696	-1.1576	-1.1294	-1.0987	-1.0686	-1.0417	-1.0293	-1.0379	-1.0545	-1.0604	-1.0530	-1.0434	-1.0400	-1.0394	-1.0386	-1.0476	-1.0741	-1.1081	-1.1329	-1.1447	-1.1515	-1.1571	-1.1611	-1.1704	-1.1920	-1.2172	-1.2279	-1.2178	-1.1977	-1.1764	-1.1513	-1.1199	-1.0896
O1	-1.0660	-1.0794	-1.0865	-1.0868	-1.0891	-1.0944	-1.0966	-1.0928	-1.0834	-1.0674	-1.0477	-1.0323	-1.0254	-1.0270	-1.0403	-1.0644	-1.0820	-1.0771	-1.0557	-1.0305	-1.0037	-0.9779	-0.9645	-0.9728	-0.9926	-1.0046	-1.0059	-1.0079	-1.0157	-1.0230	-1.0271	-1.0408	-1.0731	-1.1119	-1.1404	-1.1578	-1.1719	-1.1828	-1.1888	-1.1984	-1.2198	-1.2438	-1.2537	-1.2433	-1.2228	-1.2052	-1.1887	-1.1655	-1.1410
Iz	-0.5447	-0.5438	-0.5431	-0.5386	-0.5380	-0.5449	-0.5506	-0.5492	-0.5431	-0.5323	-0.5183	-0.5112	-0.5186	-0.5384	-0.5677	-0.6014	-0.6274	-0.6349	-0.6261	-0.6086	-0.5854	-0.5591	-0.5420	-0.5509	-0.5795	-0.5998	-0.5996	-0.5928	-0.5925	-0.5943	-0.5928	-0.5966	-0.6125	-0.6300	-0.6364	-0.6371	-0.6433	-0.6522	-0.6561	-0.6642	-0.6903	-0.7256	-0.7486	-0.7516	-0.7443	-0.7348	-0.7197	-0.6957	-0.6731
Oz	-1.0790	-1.0849	-1.0884	-1.0873	-1.0865	-1.0873	-1.0851	-1.0785	-1.0695	-1.0579	-1.0453	-1.0362	-1.0328	-1.0376	-1.0559	-1.0866	-1.1151	-1.1261	-1.1186	-1.0998	-1.0738	-1.0458	-1.0296	-1.0373	-1.0593	-1.0749	-1.0772	-1.0756	-1.0772	-1.0758	-1.0681	-1.0667	-1.0813	-1.1024	-1.1177	-1.1282	-1.1389	-1.1464	-1.1470	-1.1493	-1.1624	-1.1787	-1.1822	-1.1693	-1.1508	-1.1356	-1.1197	-1.0952	-1.0672
POz	-1.3468	-1.3575	-1.3654	-1.3700	-1.3754	-1.3808	-1.3810	-1.3759	-1.3677	-1.3555	-1.3376	-1.3163	-1.2952	-1.2801	-1.2779	-1.2891	-1.3005	-1.2973	-1.2808	-1.2579	-1.2293	-1.1988	-1.1791	-1.1797	-1.1917	-1.1954	-1.1846	-1.1697	-1.1590	-1.1482	-1.1339	-1.1286	-1.1424	-1.1684	-1.1928	-1.2098	-1.2209	-1.2268	-1.2273	-1.2290	-1.2381	-1.2470	-1.2405	-1.2142	-1.1804	-1.1505	-1.1223	-1.0912	-1.0611
Pz	-1.2243	-1.2345	-1.2397	-1.2416	-1.2457	-1.2494	-1.2470	-1.2364	-1.2184	-1.1928	-1.1582	-1.1161	-1.0709	-1.0312	-1.0084	-1.0057	-1.0092	-1.0035	-0.9917	-0.9787	-0.9587	-0.9310	-0.9080	-0.9002	-0.9017	-0.8981	-0.8855	-0.8721	-0.8631	-0.8525	-0.8366	-0.8278	-0.8379	-0.8598	-0.8784	-0.8878	-0.8910	-0.8893	-0.8844	-0.8848	-0.8949	-0.9050	-0.9008	-0.8798	-0.8516	-0.8220	-0.7876	-0.7481	-0.7140
CPz	-1.0890	-1.0950	-1.0912	-1.0838	-1.0793	-1.0756	-1.0663	-1.0470	-1.0192	-0.9848	-0.9416	-0.8877	-0.8255	-0.7647	-0.7196	-0.6969	-0.6851	-0.6680	-0.6464	-0.6280	-0.6107	-0.5924	-0.5823	-0.5886	-0.6026	-0.6075	-0.6001	-0.5915	-0.5882	-0.5830	-0.5708	-0.5620	-0.5663	-0.5786	-0.5864	-0.5838	-0.5735	-0.5570	-0.5353	-0.5199	-0.5205	-0.5287	-0.5265	-0.5076	-0.4818	-0.4575	-0.4318	-0.4002	-0.3699
Fpz	-0.7572	-0.7767	-0.7816	-0.7606	-0.7232	-0.6850	-0.6539	-0.6248	-0.5968	-0.5775	-0.5633	-0.5333	-0.4716	-0.3894	-0.3198	-0.2835	-0.2725	-0.2739	-0.2818	-0.2875	-0.2750	-0.2361	-0.1923	-0.1765	-0.1909	-0.2109	-0.2231	-0.2382	-0.2674	-0.2988	-0.3144	-0.3134	-0.3028	-0.2813	-0.2450	-0.2019	-0.1646	-0.1317	-0.0998	-0.0804	-0.0849	-0.1027	-0.1124	-0.1090	-0.1039	-0.1012	-0.0926	-0.0775	-0.0729
Fp2	-0.8598	-0.8846	-0.8898	-0.8709	-0.8315	-0.7832	-0.7414	-0.7089	-0.6803	-0.6514	-0.6112	-0.5470	-0.4615	-0.3740	-0.3068	-0.2671	-0.2412	-0.2179	-0.2021	-0.1967	-0.1892	-0.1692	-0.1520	-0.1597	-0.1839	-0.1996	-0.2029	-0.2091	-0.2273	-0.2495	-0.2604	-0.2563	-0.2453	-0.2272	-0.1910	-0.1389	-0.0883	-0.0536	-0.0404	-0.0478	-0.0659	-0.0761	-0.0598	-0.0200	0.0183	0.0384	0.0502	0.0640	0.0704
AF8	-0.7470	-0.7662	-0.7799	-0.7795	-0.7596	-0.7223	-0.6774	-0.6294	-0.5834	-0.5469	-0.5108	-0.4538	-0.3712	-0.2831	-0.2105	-0.1547	-0.1074	-0.0708	-0.0514	-0.0460	-0.0434	-0.0347	-0.0319	-0.0605	-0.1226	-0.1934	-0.2467	-0.2701	-0.2692	-0.2579	-0.2374	-0.2008	-0.1529	-0.1034	-0.0503	0.0061	0.0518	0.0757	0.0823	0.0837	0.0829	0.0768	0.0678	0.0572	0.0407	0.0227	0.0219	0.0450	0.0695
AF4	-0.9127	-0.9453	-0.9609	-0.9540	-0.9292	-0.8999	-0.8755	-0.8453	-0.7993	-0.7425	-0.6777	-0.5970	-0.4993	-0.4056	-0.3422	-0.3109	-0.2857	-0.2479	-0.2094	-0.1928	-0.1959	-0.1944	-0.1823	-0.1770	-0.1861	-0.2033	-0.2230	-0.2396	-0.2436	-0.2281	-0.1989	-0.1774	-0.1800	-0.1932	-0.1890	-0.1636	-0.1364	-0.1182	-0.1005	-0.0755	-0.0530	-0.0426	-0.0353	-0.0245	-0.0211	-0.0302	-0.0388	-0.0342	-0.0194
AFz	-0.8258	-0.8275	-0.8135	-0.7858	-0.7559	-0.7311	-0.7108	-0.6886	-0.6637	-0.6387	-0.6047	-0.5506	-0.4768	-0.3986	-0.3382	-0.3060	-0.2900	-0.2750	-0.2612	-0.2535	-0.2461	-0.2328	-0.2252	-0.2379	-0.2603	-0.2707	-0.2684	-0.2676	-0.2723	-0.2707	-0.2531	-0.2277	-0.2074	-0.1883	-0.1589	-0.1221	-0.0902	-0.0666	-0.0461	-0.0285	-0.0183	-0.0123	-0.0002	0.0185	0.0344	0.0432	0.0497	0.0558	0.0558
Fz	-0.8568	-0.8577	-0.8481	-0.8319	-0.8157	-0.8018	-0.7885	-0.7710	-0.7488	-0.7243	-0.6914	-0.6395	-0.5678	-0.4884	-0.4208	-0.3787	-0.3554	-0.3362	-0.3187	-0.3064	-0.2938	-0.2777	-0.2677	-0.2720	-0.2814	-0.2822	-0.2762	-0.2748	-0.2792	-0.2746	-0.2505	-0.2185	-0.1952	-0.1800	-0.1615	-0.1380	-0.1161	-0.0953	-0.0710	-0.0467	-0.0297	-0.0178	-0.0010	0.0242	0.0483	0.0638	0.0737	0.0813	0.0825
F2	-0.9399	-0.9428	-0.9348	-0.9180	-0.8970	-0.8744	-0.8517	-0.8268	-0.8004	-0.7749	-0.7419	-0.6880	-0.6090	-0.5185	-0.4410	-0.3903	-0.3577	-0.3312	-0.3116	-0.3009	-0.2905	-0.2750	-0.2658	-0.2744	-0.2930	-0.3041	-0.3039	-0.3017	-0.3031	-0.2995	-0.2791	-0.2470	-0.2201	-0.2011	-0.1775	-0.1464	-0.1151	-0.0853	-0.0543	-0.0267	-0.0091	0.0017	0.0179	0.0421	0.0639	0.0763	0.0845	0.0926	0.0943
F4	-0.8565	-0.8656	-0.8692	-0.8636	-0.8507	-0.8363	-0.8255	-0.8123	-0.7907	-0.7643	-0.7355	-0.6952	-0.6328	-0.5549	-0.4846	-0.4371	-0.4054	-0.3787	-0.3562	-0.3374	-0.3147	-0.2854	-0.2641	-0.2635	-0.2737	-0.2770	-0.2700	-0.2629	-0.2635	-0.2650	-0.2551	-0.2345	-0.2151	-0.1996	-0.1809	-0.1580	-0.1346	-0.1088	-0.0783	-0.0526	-0.0468	-0.0606	-0.0731	-0.0708	-0.0637	-0.0594	-0.0509	-0.0338	-0.0170
F6	-0.8331	-0.8464	-0.8408	-0.8173	-0.7864	-0.7563	-0.7314	-0.7081	-0.6779	-0.6377	-0.5892	-0.5311	-0.4591	-0.3824	-0.3256	-0.2959	-0.2720	-0.2378	-0.2033	-0.1827	-0.1684	-0.1424	-0.1117	-0.1007	-0.1132	-0.1318	-0.1426	-0.1444	-0.1430	-0.1399	-0.1305	-0.1158	-0.1026	-0.0874	-0.0630	-0.0358	-0.0144	0.0035	0.0186	0.0263	0.0257	0.0230	0.0268	0.0364	0.0414	0.0412	0.0451	0.0557	0.0664
F8	-0.5218	-0.5446	-0.5557	-0.5567	-0.5599	-0.5677	-0.5660	-0.5391	-0.4915	-0.4391	-0.3819	-0.3077	-0.2188	-0.1341	-0.0693	-0.0235	0.0121	0.0379	0.0486	0.0454	0.0406	0.0461	0.0543	0.0490	0.0331	0.0160	-0.0022	-0.0202	-0.0370	-0.0534	-0.0602	-0.0488	-0.0271	-0.0012	0.0363	0.0849	0.1313	0.1642	0.1824	0.1904	0.1889	0.1772	0.1667	0.1688	0.1773	0.1833	0.1908	0.1979	0.1896
FT8	-0.5127	-0.5271	-0.5323	-0.5292	-0.5220	-0.5085	-0.4837	-0.4469	-0.4098	-0.3853	-0.3628	-0.3302	-0.2960	-0.2688	-0.2455	-0.2153	-0.1660	-0.0996	-0.0352	0.0071	0.0215	0.0181	0.0045	-0.0170	-0.0408	-0.0639	-0.0866	-0.1040	-0.1103	-0.1054	-0.0878	-0.0549	-0.0119	0.0336	0.0761	0.1117	0.1455	0.1796	0.2012	0.1967	0.1666	0.1280	0.0997	0.0871	0.0847	0.0934	0.1141	0.1308	0.1274
FC6	-0.7050	-0.7146	-0.7128	-0.7082	-0.7082	-0.7094	-0.7074	-0.6992	-0.6833	-0.6601	-0.6260	-0.5760	-0.5090	-0.4330	-0.3692	-0.3315	-0.3054	-0.2729	-0.2422	-0.2223	-0.2011	-0.1659	-0.1279	-0.1078	-0.1071	-0.1133	-0.1152	-0.1095	-0.1073	-0.1120	-0.1098	-0.1016	-0.1037	-0.1123	-0.1060	-0.0789	-0.0466	-0.0228	-0.0081	-0.0010	-0.0034	-0.0110	-0.0078	0.0145	0.0400	0.0517	0.0547	0.0607	0.0691
FC4	-0.9127	-0.9308	-0.9422	-0.9509	-0.9571	-0.9553	-0.9442	-0.9242	-0.8987	-0.8729	-0.8408	-0.7861	-0.7035	-0.6120	-0.5407	-0.4993	-0.4718	-0.4406	-0.4076	-0.3798	-0.3547	-0.3307	-0.3199	-0.3344	-0.3593	-0.3695	-0.3613	-0.3483	-0.3428	-0.3428	-0.3352	-0.3167	-0.2972	-0.2805	-0.2589	-0.2314	-0.2071	-0.1884	-0.1703	-0.1559	-0.1530	-0.1571	-0.1513	-0.1300	-0.1094	-0.1009	-0.0965	-0.0852	-0.0701
FC2	-0.9609	-0.9752	-0.9795	-0.9763	-0.9722	-0.9680	-0.9596	-0.9426	-0.9172	-0.8855	-0.8436	-0.7836	-0.7037	-0.6168	-0.5441	-0.4957	-0.4591	-0.4199	-0.3828	-0.3569	-0.3372	-0.3181	-0.3084	-0.3177	-0.3366	-0.3475	-0.3461	-0.3424	-0.3443	-0.3451	-0.3341	-0.3156	-0.3010	-0.2906	-0.2749	-0.2519	-0.2288	-0.2066	-0.1821	-0.1611	-0.1514	-0.1482	-0.1366	-0.1126	-0.0886	-0.0734	-0.0615	-0.0457	-0.0328
FCz	-0.9334	-0.9364	-0.9303	-0.9204	-0.9146	-0.9120	-0.9071	-0.8957	-0.8795	-0.8585	-0.8253	-0.7722	-0.6999	-0.6197	-0.5498	-0.5016	-0.4673	-0.4347	-0.4063	-0.3866	-0.3684	-0.3477	-0.3357	-0.3414	-0.3561	-0.3642	-0.3623	-0.3583	-0.3565	-0.3476	-0.3230	-0.2915	-0.2673	-0.2507	-0.2321	-0.2089	-0.1865	-0.1646	-0.1413	-0.1238	-0.1183	-0.1176	-0.1074	-0.0831	-0.0558	-0.0372	-0.0264	-0.0180	-0.0152
Cz	-1.0753	-1.0818	-1.0780	-1.0705	-1.0651	-1.0589	-1.0469	-1.0272	-1.0021	-0.9713	-0.9296	-0.8727	-0.8024	-0.7286	-0.6672	-0.6275	-0.5997	-0.5682	-0.5346	-0.5088	-0.4898	-0.4735	-0.4655	-0.4717	-0.4840	-0.4886	-0.4827	-0.4755	-0.4731	-0.4679	-0.4517	-0.4329	-0.4249	-0.4259	-0.4215	-0.4050	-0.3817	-0.3539	-0.3209	-0.2908	-0.2726	-0.2623	-0.2478	-0.2250	-0.2028	-0.1872	-0.1727	-0.1538	-0.1372
C2	-0.9745	-0.9836	-0.9841	-0.9781	-0.9713	-0.9656	-0.9588	-0.9465	-0.9274	-0.9020	-0.8663	-0.8130	-0.7411	-0.6639	-0.6031	-0.5691	-0.5500	-0.5276	-0.5025	-0.4847	-0.4727	-0.4629	-0.4624	-0.4780	-0.4980	-0.5041	-0.4959	-0.4874	-0.4875	-0.4882	-0.4774	-0.4590	-0.4455	-0.4385	-0.4289	-0.4132	-0.3951	-0.3730	-0.3449	-0.3200	-0.3076	-0.3027	-0.2905	-0.2660	-0.2399	-0.2207	-0.2037	-0.1818	-0.1592
C4	-0.8082	-0.8011	-0.7907	-0.7818	-0.7779	-0.7764	-0.7732	-0.7645	-0.7500	-0.7336	-0.7159	-0.6880	-0.6416	-0.5870	-0.5464	-0.5282	-0.5159	-0.4906	-0.4557	-0.4235	-0.3954	-0.3718	-0.3643	-0.3812	-0.4070	-0.4182	-0.4105	-0.3966	-0.3881	-0.3797	-0.3617	-0.3400	-0.3277	-0.3248	-0.3194	-0.3067	-0.2929	-0.2798	-0.2661	-0.2581	-0.2629	-0.2716	-0.2652	-0.2389	-0.2060	-0.1759	-0.1446	-0.1067	-0.0698
C6	-0.5666	-0.5666	-0.5659	-0.5607	-0.5561	-0.5528	-0.5433	-0.5236	-0.5015	-0.4882	-0.4812	-0.4620	-0.4163	-0.3584	-0.3190	-0.3085	-0.3070	-0.2926	-0.2647	-0.2354	-0.2095	-0.1833	-0.1650	-0.1679	-0.1808	-0.1840	-0.1774	-0.1715	-0.1731	-0.1777	-0.1723	-0.1531	-0.1298	-0.1103	-0.0932	-0.0775	-0.0644	-0.0505	-0.0354	-0.0296	-0.0421	-0.0620	-0.0635	-0.0409	-0.0153	0.0040	0.0281	0.0628	0.0958
T8	-0.3783	-0.3716	-0.3636	-0.3523	-0.3376	-0.3236	-0.3133	-0.3021	-0.2860	-0.2654	-0.2403	-0.2163	-0.1997	-0.1899	-0.1880	-0.1982	-0.2132	-0.2185	-0.2069	-0.1789	-0.1387	-0.0990	-0.0812	-0.0920	-0.1109	-0.1202	-0.1230	-0.1257	-0.1244	-0.1115	-0.0867	-0.0607	-0.0425	-0.0269	-0.0046	0.0205	0.0396	0.0556	0.0739	0.0839	0.0687	0.0301	-0.0046	-0.0131	-0.0059	0.0007	0.0123	0.0355	0.0586
TP8	-0.3985	-0.3985	-0.3946	-0.3904	-0.3895	-0.3892	-0.3835	-0.3699	-0.3552	-0.3451	-0.3359	-0.3271	-0.3239	-0.3297	-0.3476	-0.3807	-0.4203	-0.4470	-0.4490	-0.4303	-0.4030	-0.3801	-0.3755	-0.3938	-0.4184	-0.4308	-0.4316	-0.4308	-0.4316	-0.4278	-0.4149	-0.3977	-0.3822	-0.3673	-0.3513	-0.3370	-0.3243	-0.3084	-0.2906	-0.2845	-0.3023	-0.3329	-0.3465	-0.3294	-0.2997	-0.2717	-0.2356	-0.1858	-0.1373
CP6	-0.6485	-0.6279	-0.6128	-0.6031	-0.5974	-0.5901	-0.5774	-0.5597	-0.5401	-0.5239	-0.5149	-0.5060	-0.4857	-0.4622	-0.4568	-0.4741	-0.4947	-0.5012	-0.4971	-0.4918	-0.4854	-0.4752	-0.4713	-0.4856	-0.5099	-0.5276	-0.5326	-0.5283	-0.5205	-0.5060	-0.4753	-0.4336	-0.3985	-0.3775	-0.3653	-0.3561	-0.3475	-0.3366	-0.3223	-0.3119	-0.3134	-0.3209	-0.3181	-0.3020	-0.2844	-0.2679	-0.2447	-0.2124	-0.1785
CP4	-0.8613	-0.8477	-0.8304	-0.8135	-0.8015	-0.7928	-0.7837	-0.7711	-0.7547	-0.7360	-0.7161	-0.6920	-0.6592	-0.6236	-0.6019	-0.6021	-0.6096	-0.6060	-0.5916	-0.5761	-0.5608	-0.5460	-0.5420	-0.5569	-0.5804	-0.5946	-0.5939	-0.5852	-0.5773	-0.5660	-0.5416	-0.5100	-0.4860	-0.4749	-0.4709	-0.4691	-0.4695	-0.4684	-0.4604	-0.4512	-0.4503	-0.4536	-0.4455	-0.4193	-0.3843	-0.3489	-0.3109	-0.2691	-0.2330
CP2	-1.0139	-1.0118	-1.0008	-0.9861	-0.9754	-0.9701	-0.9663	-0.9583	-0.9448	-0.9265	-0.9002	-0.8623	-0.8136	-0.7641	-0.7308	-0.7203	-0.7181	-0.7064	-0.6859	-0.6636	-0.6374	-0.6084	-0.5908	-0.5935	-0.6047	-0.6078	-0.6020	-0.5960	-0.5936	-0.5887	-0.5758	-0.5634	-0.5642	-0.5772	-0.5902	-0.5948	-0.5918	-0.5820	-0.5657	-0.5518	-0.5484	-0.5488	-0.5378	-0.5109	-0.4777	-0.4472	-0.4167	-0.3819	-0.3501
P2	-1.1136	-1.1124	-1.1080	-1.1004	-1.0964	-1.0963	-1.0926	-1.0805	-1.0602	-1.0330	-0.9991	-0.9592	-0.9166	-0.8807	-0.8626	-0.8643	-0.8717	-0.8666	-0.8489	-0.8282	-0.8054	-0.7825	-0.7722	-0.7821	-0.7996	-0.8075	-0.8026	-0.7948	-0.7914	-0.7858	-0.7711	-0.7582	-0.7608	-0.7764	-0.7922	-0.8004	-0.8017	-0.7977	-0.7902	-0.7859	-0.7901	-0.7961	-0.7900	-0.7687	-0.7432	-0.7210	-0.6984	-0.6697	-0.6387
P4	-1.0002	-0.9957	-0.9842	-0.9674	-0.9528	-0.9429	-0.9353	-0.9262	-0.9136	-0.8978	-0.8782	-0.8527	-0.8234	-0.7998	-0.7945	-0.8098	-0.8303	-0.8390	-0.8352	-0.8249	-0.8097	-0.7948	-0.7938	-0.8152	-0.8459	-0.8655	-0.8684	-0.8615	-0.8514	-0.8351	-0.8092	-0.7842	-0.7725	-0.7732	-0.7778	-0.7819	-0.7838	-0.7802	-0.7704	-0.7628	-0.7664	-0.7751	-0.7722	-0.7515	-0.7229	-0.6934	-0.6596	-0.6217	-0.5881
P6	-0.8099	-0.7913	-0.7705	-0.7483	-0.7300	-0.7182	-0.7113	-0.7060	-0.7008	-0.6946	-0.6861	-0.6735	-0.6582	-0.6485	-0.6552	-0.6797	-0.7067	-0.7193	-0.7177	-0.7107	-0.7011	-0.6926	-0.6980	-0.7271	-0.7672	-0.7960	-0.8064	-0.8045	-0.7977	-0.7822	-0.7535	-0.7243	-0.7109	-0.7128	-0.7190	-0.7240	-0.7277	-0.7281	-0.7242	-0.7227	-0.7301	-0.7405	-0.7384	-0.7196	-0.6954	-0.6708	-0.6390	-0.5990	-0.5611
P8	-0.5156	-0.5052	-0.4932	-0.4749	-0.4555	-0.4437	-0.4435	-0.4499	-0.4544	-0.4541	-0.4505	-0.4450	-0.4413	-0.4461	-0.4650	-0.4960	-0.5280	-0.5510	-0.5649	-0.5727	-0.5734	-0.5704	-0.5777	-0.6065	-0.6457	-0.6738	-0.6848	-0.6868	-0.6840	-0.6714	-0.6487	-0.6274	-0.6159	-0.6110	-0.6089	-0.6119	-0.6187	-0.6211	-0.6140	-0.6050	-0.6065	-0.6182	-0.6253	-0.6185	-0.6042	-0.5857	-0.5573	-0.5215	-0.4916
P10	-0.2052	-0.2076	-0.2038	-0.1879	-0.1695	-0.1567	-0.1499	-0.1494	-0.1536	-0.1586	-0.1609	-0.1598	-0.1608	-0.1727	-0.1990	-0.2335	-0.2629	-0.2783	-0.2805	-0.2745	-0.2648	-0.2604	-0.2743	-0.3074	-0.3401	-0.3544	-0.3502	-0.3371	-0.3216	-0.3046	-0.2904	-0.2849	-0.2850	-0.2806	-0.2703	-0.2639	-0.2619	-0.2555	-0.2468	-0.2434	-0.2447	-0.2465	-0.2455	-0.2389	-0.2269	-0.2104	-0.1867	-0.1557	-0.1264
PO8	-0.7820	-0.7866	-0.7878	-0.7823	-0.7751	-0.7709	-0.7709	-0.7755	-0.7821	-0.7837	-0.7760	-0.7636	-0.7570	-0.7642	-0.7874	-0.8239	-0.8640	-0.8952	-0.9131	-0.9175	-0.9094	-0.8981	-0.9025	-0.9338	-0.9776	-1.0106	-1.0243	-1.0245	-1.0184	-1.0049	-0.9833	-0.9625	-0.9510	-0.9488	-0.9544	-0.9679	-0.9839	-0.9918	-0.9871	-0.9788	-0.9802	-0.9903	-0.9933	-0.9823	-0.9666	-0.9506	-0.9260	-0.8920	-0.8618
PO4	-1.1304	-1.1342	-1.1141	-1.0819	-1.0586	-1.0571	-1.0769	-1.1069	-1.1306	-1.1327	-1.1062	-1.0593	-1.0116	-0.9852	-0.9978	-1.0507	-1.1169	-1.1595	-1.1628	-1.1327	-1.0830	-1.0350	-1.0162	-1.0391	-1.0834	-1.1146	-1.1166	-1.0956	-1.0646	-1.0295	-0.9968	-0.9847	-1.0034	-1.0383	-1.0676	-1.0802	-1.0731	-1.0488	-1.0205	-1.0102	-1.0302	-1.0673	-1.0915	-1.0856	-1.0548	-1.0099	-0.9582	-0.9122	-0.8894
O2	-0.9553	-0.9606	-0.9627	-0.9585	-0.9550	-0.9578	-0.9658	-0.9748	-0.9808	-0.9804	-0.9728	-0.9616	-0.9531	-0.9551	-0.9746	-1.0104	-1.0499	-1.0788	-1.0920	-1.0901	-1.0750	-1.0540	-1.0440	-1.0586	-1.0870	-1.1073	-1.1128	-1.1117	-1.1107	-1.1054	-1.0919	-1.0792	-1.0771	-1.0832	-1.0898	-1.0958	-1.1032	-1.1090	-1.1089	-1.1067	-1.1109	-1.1178	-1.1122	-1.0896	-1.0611	-1.0348	-1.0066	-0.9747	-0.9487
EXG1	-0.1920	-0.1887	-0.1746	-0.1563	-0.1376	-0.1172	-0.1026	-0.1000	-0.1080	-0.1228	-0.1351	-0.1309	-0.1057	-0.0735	-0.0538	-0.0471	-0.0378	-0.0198	0.0030	0.0243	0.0372	0.0418	0.0425	0.0424	0.0463	0.0606	0.0825	0.1027	0.1179	0.1330	0.1515	0.1704	0.1919	0.2270	0.2760	0.3266	0.3727	0.4162	0.4529	0.4666	0.4534	0.4319	0.4181	0.4157	0.4232	0.4356	0.4505	0.4670	0.4749
EXG2	-0.1683	-0.1850	-0.1970	-0.1993	-0.1943	-0.1808	-0.1531	-0.1177	-0.0878	-0.0632	-0.0346	0.0017	0.0422	0.0811	0.1115	0.1276	0.1293	0.1248	0.1238	0.1315	0.1493	0.1737	0.1909	0.1886	0.1720	0.1552	0.1459	0.1453	0.1537	0.1730	0.1999	0.2269	0.2534	0.2852	0.3233	0.3557	0.3713	0.3724	0.3627	0.3439	0.3238	0.3142	0.3169	0.3221	0.3220	0.3188	0.3175	0.3206	0.3241
EXG3	-0.8630	-0.8480	-0.8327	-0.8226	-0.8174	-0.8097	-0.7920	-0.7539	-0.6990	-0.6430	-0.5889	-0.5277	-0.4554	-0.3830	-0.3298	-0.2968	-0.2705	-0.2540	-0.2587	-0.2798	-0.2969	-0.2837	-0.2391	-0.1960	-0.1738	-0.1592	-0.1410	-0.1286	-0.1365	-0.1629	-0.1899	-0.2020	-0.1982	-0.1796	-0.1451	-0.1036	-0.0692	-0.0507	-0.0497	-0.0618	-0.0811	-0.1013	-0.1119	-0.1076	-0.0991	-0.1023	-0.1177	-0.1357	-0.1534
EXG4	0.0045	-0.0037	-0.0024	0.0138	0.0444	0.0887	0.1451	0.1981	0.2281	0.2385	0.2499	0.2732	0.3035	0.3282	0.3423	0.3512	0.3570	0.3599	0.3654	0.3756	0.3809	0.3692	0.3388	0.3009	0.2741	0.2686	0.2768	0.2915	0.3125	0.3357	0.3553	0.3736	0.3977	0.4308	0.4682	0.5001	0.5232	0.5403	0.5484	0.5458	0.5452	0.5605	0.5875	0.6150	0.6439	0.6803	0.7265	0.7797	0.8292
Gaze_X	821.9076	821.7682	821.7644	821.7947	821.8710	821.8258	821.8401	822.0076	821.8442	821.8606	822.1427	822.2002	821.9716	821.6662	821.5507	821.6970	821.8711	821.8806	821.8094	821.6932	821.8372	822.1665	821.8831	821.4324	821.6174	821.9193	822.0462	822.1586	822.1689	822.2016	822.2728	822.1653	822.1515	822.4185	822.5597	822.4896	821.9826	821.6356	822.4527	823.2291	823.2750	823.2330	823.3177	823.4884	823.6621	823.7038	823.5609	823.5228	823.5839
Gaze_Y	508.9894	508.8141	508.5655	508.5566	508.3784	508.2481	508.3675	508.4268	508.4096	508.4557	508.6144	508.6228	508.4746	508.5251	508.5711	508.5756	508.5493	508.4541	508.3065	508.1387	508.0862	508.0110	508.0612	508.1760	508.1360	508.1123	508.1138	508.0780	508.0262	507.9827	507.9786	508.0821	508.2754	508.3135	508.2186	508.1278	508.0825	508.0674	508.0293	508.0790	508.1494	508.0815	507.8825	507.8713	508.0069	507.9712	507.8732	507.8409	507.7930
ROI Occipital	-1.0335	-1.0416	-1.0459	-1.0442	-1.0435	-1.0465	-1.0492	-1.0487	-1.0446	-1.0353	-1.0220	-1.0100	-1.0038	-1.0065	-1.0236	-1.0538	-1.0823	-1.0940	-1.0888	-1.0735	-1.0508	-1.0259	-1.0127	-1.0229	-1.0463	-1.0622	-1.0653	-1.0651	-1.0679	-1.0681	-1.0624	-1.0622	-1.0772	-1.0992	-1.1159	-1.1273	-1.1380	-1.1461	-1.1482	-1.1515	-1.1644	-1.1801	-1.1827	-1.1674	-1.1449	-1.1252	-1.1050	-1.0785	-1.0523
MGFPower	0.4670	0.4683	0.4687	0.4678	0.4659	0.4647	0.4666	0.4707	0.4753	0.4794	0.4824	0.4834	0.4835	0.4852	0.4879	0.4896	0.4900	0.4892	0.4885	0.4879	0.4853	0.4800	0.4767	0.4788	0.4860	0.4956	0.5044	0.5119	0.5212	0.5326	0.5433	0.5514	0.5581	0.5675	0.5790	0.5882	0.5941	0.5989	0.6027	0.6049	0.6069	0.6088	0.6094	0.6075	0.6027	0.5951	0.5869	0.5800	0.5740
[truncated: 719 more columns]
