# Supplementary material for: The Impact of Task Demands on Fixation-Related Brain Potentials during Guided Search
Source: PLoS One. 2016 Jun 10;11(6):e0157260. doi: 10.1371/journal.pone.0157260 (PMC4902222; doi:10.1371/journal.pone.0157260)
Supplement: S3 File — Grand average Non-target FRP from the 0Back condition. (TXT) [file pone.0157260.s004.txt]

time	-500.0000	-498.0469	-496.0938	-494.1406	-492.1875	-490.2344	-488.2812	-486.3281	-484.3750	-482.4219	-480.4688	-478.5156	-476.5625	-474.6094	-472.6562	-470.7031	-468.7500	-466.7969	-464.8438	-462.8906	-460.9375	-458.9844	-457.0312	-455.0781	-453.1250	-451.1719	-449.2188	-447.2656	-445.3125	-443.3594	-441.4062	-439.4531	-437.5000	-435.5469	-433.5938	-431.6406	-429.6875	-427.7344	-425.7812	-423.8281	-421.8750	-419.9219	-417.9688	-416.0156	-414.0625	-412.1094	-410.1562	-408.2031	-406.2500
Fp1	-0.5273	-0.5123	-0.4915	-0.4658	-0.4401	-0.3982	-0.3271	-0.2539	-0.2195	-0.2348	-0.2783	-0.3166	-0.3220	-0.2910	-0.2437	-0.1979	-0.1582	-0.1275	-0.1118	-0.1020	-0.0779	-0.0341	0.0181	0.0704	0.1233	0.1798	0.2302	0.2566	0.2647	0.2802	0.3083	0.3291	0.3308	0.3277	0.3355	0.3492	0.3576	0.3617	0.3646	0.3586	0.3387	0.3098	0.2814	0.2651	0.2656	0.2738	0.2786	0.2764	0.2657
AF7	-0.1970	-0.1773	-0.1560	-0.1293	-0.1079	-0.0928	-0.0822	-0.0860	-0.1019	-0.1141	-0.1215	-0.1351	-0.1479	-0.1369	-0.0999	-0.0611	-0.0385	-0.0317	-0.0347	-0.0355	-0.0137	0.0414	0.1136	0.1831	0.2437	0.2927	0.3255	0.3358	0.3366	0.3590	0.4069	0.4442	0.4386	0.3967	0.3455	0.2966	0.2550	0.2333	0.2393	0.2680	0.3033	0.3261	0.3357	0.3482	0.3680	0.3822	0.3848	0.3849	0.3815
AF3	-0.5728	-0.5430	-0.5069	-0.4694	-0.4386	-0.4022	-0.3534	-0.3126	-0.2922	-0.2834	-0.2794	-0.2779	-0.2726	-0.2599	-0.2381	-0.2038	-0.1614	-0.1284	-0.1169	-0.1114	-0.0843	-0.0270	0.0437	0.1085	0.1579	0.1869	0.1923	0.1784	0.1671	0.1807	0.2179	0.2578	0.2768	0.2698	0.2480	0.2181	0.1850	0.1636	0.1648	0.1830	0.2027	0.2118	0.2131	0.2197	0.2331	0.2394	0.2276	0.2083	0.1969
F1	-0.6412	-0.6264	-0.6111	-0.5973	-0.5831	-0.5536	-0.5051	-0.4550	-0.4177	-0.3919	-0.3717	-0.3569	-0.3458	-0.3286	-0.2943	-0.2421	-0.1794	-0.1200	-0.0775	-0.0487	-0.0165	0.0267	0.0741	0.1200	0.1610	0.1945	0.2201	0.2368	0.2505	0.2738	0.3079	0.3351	0.3426	0.3414	0.3468	0.3538	0.3520	0.3446	0.3392	0.3358	0.3299	0.3137	0.2882	0.2700	0.2696	0.2772	0.2797	0.2742	0.2622
F3	-0.5835	-0.5568	-0.5320	-0.5199	-0.5184	-0.5044	-0.4713	-0.4410	-0.4259	-0.4189	-0.4143	-0.4103	-0.3985	-0.3697	-0.3249	-0.2724	-0.2179	-0.1654	-0.1216	-0.0858	-0.0448	0.0080	0.0589	0.0936	0.1102	0.1187	0.1292	0.1369	0.1424	0.1638	0.2055	0.2427	0.2566	0.2639	0.2849	0.3114	0.3272	0.3333	0.3369	0.3377	0.3306	0.3076	0.2726	0.2488	0.2496	0.2618	0.2664	0.2583	0.2413
F5	-0.2976	-0.2762	-0.2457	-0.2177	-0.2083	-0.2029	-0.1819	-0.1659	-0.1771	-0.2038	-0.2367	-0.2740	-0.2974	-0.2904	-0.2552	-0.2047	-0.1535	-0.1153	-0.0996	-0.0951	-0.0674	-0.0047	0.0581	0.0871	0.0774	0.0507	0.0383	0.0471	0.0671	0.1000	0.1521	0.2031	0.2220	0.2207	0.2265	0.2273	0.2115	0.1972	0.1969	0.2034	0.1955	0.1554	0.1021	0.0728	0.0771	0.0977	0.1160	0.1268	0.1360
F7	-0.0836	-0.0957	-0.0958	-0.0837	-0.0816	-0.0936	-0.1041	-0.1053	-0.0876	-0.0404	0.0096	0.0212	-0.0034	-0.0348	-0.0587	-0.0723	-0.0734	-0.0622	-0.0384	-0.0032	0.0446	0.1055	0.1693	0.2312	0.2878	0.3245	0.3322	0.3222	0.3203	0.3439	0.3916	0.4434	0.4753	0.4840	0.4738	0.4410	0.3951	0.3578	0.3401	0.3425	0.3603	0.3714	0.3620	0.3521	0.3606	0.3775	0.3841	0.3771	0.3638
FT7	0.0257	-0.0159	-0.0374	-0.0308	-0.0292	-0.0540	-0.0962	-0.1379	-0.1545	-0.1275	-0.0821	-0.0548	-0.0480	-0.0577	-0.0824	-0.1005	-0.0931	-0.0611	-0.0079	0.0568	0.1173	0.1685	0.2043	0.2175	0.2189	0.2237	0.2397	0.2723	0.3182	0.3651	0.4099	0.4487	0.4634	0.4517	0.4264	0.3909	0.3518	0.3196	0.2885	0.2493	0.2137	0.1927	0.1834	0.1886	0.2143	0.2550	0.2846	0.2871	0.2800
FC5	-0.2853	-0.2746	-0.2697	-0.2974	-0.3548	-0.3942	-0.3809	-0.3362	-0.2947	-0.2751	-0.2834	-0.3015	-0.3011	-0.2695	-0.2117	-0.1402	-0.0720	-0.0248	-0.0057	-0.0078	-0.0101	0.0048	0.0298	0.0593	0.0971	0.1401	0.1746	0.1828	0.1705	0.1656	0.1838	0.2108	0.2261	0.2419	0.2759	0.3141	0.3415	0.3614	0.3767	0.3873	0.3890	0.3675	0.3290	0.3071	0.3147	0.3369	0.3581	0.3663	0.3592
FC3	-0.5007	-0.4881	-0.4783	-0.4863	-0.5146	-0.5310	-0.5126	-0.4758	-0.4436	-0.4251	-0.4231	-0.4349	-0.4421	-0.4210	-0.3674	-0.2924	-0.2077	-0.1275	-0.0648	-0.0234	0.0062	0.0361	0.0669	0.0959	0.1211	0.1431	0.1656	0.1843	0.1966	0.2120	0.2376	0.2603	0.2680	0.2780	0.3047	0.3325	0.3436	0.3425	0.3414	0.3458	0.3508	0.3385	0.3047	0.2747	0.2647	0.2606	0.2500	0.2353	0.2182
FC1	-0.6790	-0.6591	-0.6416	-0.6310	-0.6247	-0.6069	-0.5721	-0.5355	-0.5088	-0.4897	-0.4751	-0.4644	-0.4512	-0.4251	-0.3811	-0.3226	-0.2564	-0.1942	-0.1490	-0.1184	-0.0874	-0.0464	0.0016	0.0515	0.0990	0.1408	0.1778	0.2088	0.2356	0.2652	0.2976	0.3185	0.3189	0.3135	0.3197	0.3318	0.3362	0.3347	0.3360	0.3418	0.3472	0.3426	0.3283	0.3187	0.3197	0.3211	0.3165	0.3059	0.2874
C1	-0.6454	-0.6458	-0.6477	-0.6502	-0.6498	-0.6349	-0.6051	-0.5774	-0.5633	-0.5598	-0.5614	-0.5673	-0.5711	-0.5585	-0.5216	-0.4662	-0.4019	-0.3418	-0.3010	-0.2786	-0.2568	-0.2239	-0.1816	-0.1341	-0.0850	-0.0372	0.0084	0.0490	0.0865	0.1289	0.1758	0.2139	0.2336	0.2453	0.2638	0.2834	0.2910	0.2894	0.2894	0.2943	0.2995	0.2951	0.2800	0.2678	0.2659	0.2655	0.2596	0.2475	0.2285
C3	-0.4700	-0.4727	-0.4794	-0.4951	-0.5161	-0.5237	-0.5129	-0.5010	-0.5011	-0.5121	-0.5315	-0.5564	-0.5740	-0.5665	-0.5289	-0.4699	-0.4024	-0.3413	-0.2989	-0.2735	-0.2508	-0.2201	-0.1832	-0.1453	-0.1100	-0.0755	-0.0346	0.0103	0.0556	0.1052	0.1574	0.1976	0.2185	0.2341	0.2596	0.2857	0.2949	0.2872	0.2742	0.2656	0.2601	0.2426	0.2095	0.1820	0.1707	0.1636	0.1541	0.1421	0.1239
C5	-0.2561	-0.2782	-0.2996	-0.3287	-0.3636	-0.3829	-0.3804	-0.3712	-0.3647	-0.3666	-0.3854	-0.4167	-0.4359	-0.4218	-0.3782	-0.3197	-0.2613	-0.2174	-0.1941	-0.1894	-0.1911	-0.1835	-0.1661	-0.1451	-0.1246	-0.0994	-0.0593	-0.0082	0.0474	0.1027	0.1503	0.1846	0.2046	0.2220	0.2481	0.2740	0.2840	0.2761	0.2609	0.2487	0.2367	0.2085	0.1648	0.1275	0.1017	0.0757	0.0486	0.0244	0.0037
T7	-0.1681	-0.1733	-0.1701	-0.1665	-0.1766	-0.2002	-0.2262	-0.2546	-0.2801	-0.2846	-0.2656	-0.2407	-0.2258	-0.2256	-0.2321	-0.2221	-0.1888	-0.1539	-0.1316	-0.1223	-0.1165	-0.0935	-0.0485	0.0069	0.0557	0.0801	0.0775	0.0602	0.0470	0.0538	0.0875	0.1349	0.1697	0.1865	0.1939	0.1898	0.1711	0.1420	0.1082	0.0774	0.0552	0.0365	0.0217	0.0280	0.0593	0.0969	0.1253	0.1350	0.1192
TP7	-0.1291	-0.1533	-0.1775	-0.2094	-0.2544	-0.3039	-0.3504	-0.3887	-0.4103	-0.4191	-0.4238	-0.4262	-0.4279	-0.4247	-0.4102	-0.3866	-0.3592	-0.3307	-0.3075	-0.3023	-0.3128	-0.3171	-0.3063	-0.2860	-0.2632	-0.2440	-0.2288	-0.2167	-0.2019	-0.1741	-0.1344	-0.0942	-0.0667	-0.0561	-0.0550	-0.0570	-0.0625	-0.0732	-0.0869	-0.0952	-0.0965	-0.1049	-0.1290	-0.1581	-0.1830	-0.2045	-0.2191	-0.2230	-0.2207
CP5	-0.3175	-0.3611	-0.4154	-0.4768	-0.5330	-0.5669	-0.5838	-0.6000	-0.6206	-0.6436	-0.6662	-0.6853	-0.6945	-0.6856	-0.6584	-0.6167	-0.5645	-0.5106	-0.4731	-0.4580	-0.4469	-0.4269	-0.4057	-0.3887	-0.3724	-0.3512	-0.3199	-0.2824	-0.2445	-0.2051	-0.1592	-0.1130	-0.0837	-0.0681	-0.0446	-0.0163	-0.0082	-0.0257	-0.0504	-0.0678	-0.0828	-0.1108	-0.1504	-0.1814	-0.1984	-0.2113	-0.2235	-0.2371	-0.2552
CP3	-0.5049	-0.5317	-0.5647	-0.6031	-0.6413	-0.6643	-0.6707	-0.6758	-0.6900	-0.7119	-0.7378	-0.7677	-0.7946	-0.8017	-0.7797	-0.7344	-0.6772	-0.6233	-0.5882	-0.5720	-0.5581	-0.5348	-0.5038	-0.4688	-0.4324	-0.3942	-0.3504	-0.3033	-0.2541	-0.1982	-0.1362	-0.0784	-0.0354	-0.0013	0.0371	0.0713	0.0808	0.0657	0.0427	0.0233	0.0055	-0.0226	-0.0618	-0.0956	-0.1160	-0.1320	-0.1486	-0.1660	-0.1876
CP1	-0.6908	-0.6948	-0.7036	-0.7146	-0.7234	-0.7212	-0.7105	-0.7060	-0.7160	-0.7370	-0.7624	-0.7880	-0.8080	-0.8110	-0.7868	-0.7367	-0.6700	-0.6040	-0.5583	-0.5331	-0.5107	-0.4808	-0.4467	-0.4101	-0.3707	-0.3292	-0.2847	-0.2375	-0.1857	-0.1259	-0.0612	-0.0039	0.0355	0.0631	0.0911	0.1123	0.1123	0.0957	0.0782	0.0675	0.0614	0.0503	0.0297	0.0086	-0.0063	-0.0195	-0.0342	-0.0509	-0.0715
P1	-0.8554	-0.8821	-0.9135	-0.9438	-0.9686	-0.9795	-0.9785	-0.9821	-0.9987	-1.0230	-1.0489	-1.0737	-1.0915	-1.0887	-1.0550	-0.9937	-0.9166	-0.8440	-0.7990	-0.7826	-0.7732	-0.7558	-0.7312	-0.7020	-0.6710	-0.6420	-0.6163	-0.5915	-0.5617	-0.5210	-0.4698	-0.4180	-0.3790	-0.3506	-0.3222	-0.3006	-0.2993	-0.3130	-0.3267	-0.3340	-0.3391	-0.3516	-0.3737	-0.3949	-0.4089	-0.4217	-0.4375	-0.4553	-0.4745
P3	-0.7520	-0.7926	-0.8403	-0.8902	-0.9345	-0.9615	-0.9726	-0.9812	-0.9942	-1.0099	-1.0265	-1.0448	-1.0611	-1.0634	-1.0427	-0.9997	-0.9407	-0.8816	-0.8441	-0.8298	-0.8182	-0.7963	-0.7674	-0.7365	-0.7063	-0.6781	-0.6506	-0.6221	-0.5899	-0.5495	-0.5002	-0.4534	-0.4228	-0.4047	-0.3856	-0.3708	-0.3762	-0.4002	-0.4264	-0.4443	-0.4573	-0.4783	-0.5094	-0.5367	-0.5522	-0.5621	-0.5728	-0.5878	-0.6081
P5	-0.5976	-0.6434	-0.6978	-0.7546	-0.8041	-0.8340	-0.8483	-0.8609	-0.8782	-0.8986	-0.9199	-0.9418	-0.9588	-0.9586	-0.9356	-0.8941	-0.8398	-0.7831	-0.7441	-0.7274	-0.7124	-0.6861	-0.6576	-0.6337	-0.6145	-0.6004	-0.5903	-0.5812	-0.5660	-0.5362	-0.4908	-0.4427	-0.4102	-0.3928	-0.3756	-0.3635	-0.3749	-0.4089	-0.4461	-0.4714	-0.4874	-0.5096	-0.5410	-0.5657	-0.5760	-0.5808	-0.5878	-0.6025	-0.6289
P7	-0.3944	-0.4474	-0.4979	-0.5426	-0.5801	-0.6070	-0.6273	-0.6473	-0.6682	-0.6907	-0.7151	-0.7398	-0.7611	-0.7701	-0.7602	-0.7312	-0.6851	-0.6329	-0.5971	-0.5868	-0.5831	-0.5692	-0.5480	-0.5276	-0.5129	-0.5089	-0.5165	-0.5291	-0.5333	-0.5185	-0.4844	-0.4445	-0.4172	-0.4039	-0.3924	-0.3847	-0.3939	-0.4150	-0.4284	-0.4262	-0.4182	-0.4214	-0.4399	-0.4594	-0.4698	-0.4749	-0.4817	-0.4949	-0.5148
P9	-0.0042	-0.0159	-0.0216	-0.0245	-0.0302	-0.0436	-0.0733	-0.1215	-0.1744	-0.2157	-0.2409	-0.2549	-0.2622	-0.2631	-0.2550	-0.2364	-0.2074	-0.1781	-0.1631	-0.1616	-0.1621	-0.1595	-0.1531	-0.1415	-0.1272	-0.1217	-0.1351	-0.1623	-0.1864	-0.1918	-0.1733	-0.1456	-0.1328	-0.1408	-0.1551	-0.1633	-0.1651	-0.1645	-0.1634	-0.1639	-0.1707	-0.1883	-0.2110	-0.2272	-0.2312	-0.2238	-0.2081	-0.1914	-0.1806
PO7	-0.6873	-0.7486	-0.8157	-0.8862	-0.9495	-0.9908	-1.0094	-1.0158	-1.0166	-1.0165	-1.0215	-1.0354	-1.0523	-1.0578	-1.0436	-1.0128	-0.9708	-0.9302	-0.9110	-0.9138	-0.9177	-0.9120	-0.9016	-0.8901	-0.8794	-0.8748	-0.8790	-0.8857	-0.8860	-0.8740	-0.8478	-0.8149	-0.7911	-0.7804	-0.7692	-0.7586	-0.7680	-0.7967	-0.8233	-0.8363	-0.8404	-0.8476	-0.8635	-0.8771	-0.8775	-0.8720	-0.8779	-0.9043	-0.9467
PO3	-1.0295	-1.0795	-1.1326	-1.1820	-1.2220	-1.2447	-1.2507	-1.2513	-1.2544	-1.2607	-1.2692	-1.2801	-1.2911	-1.2903	-1.2656	-1.2179	-1.1582	-1.1054	-1.0788	-1.0752	-1.0722	-1.0584	-1.0383	-1.0161	-0.9947	-0.9793	-0.9713	-0.9657	-0.9533	-0.9265	-0.8862	-0.8470	-0.8263	-0.8202	-0.8131	-0.8103	-0.8279	-0.8629	-0.8976	-0.9199	-0.9300	-0.9389	-0.9527	-0.9626	-0.9620	-0.9589	-0.9643	-0.9811	-1.0033
O1	-0.9054	-0.9663	-1.0236	-1.0758	-1.1228	-1.1568	-1.1769	-1.1937	-1.2118	-1.2277	-1.2360	-1.2357	-1.2324	-1.2254	-1.2035	-1.1618	-1.1064	-1.0547	-1.0271	-1.0247	-1.0280	-1.0219	-1.0096	-0.9995	-0.9969	-1.0048	-1.0209	-1.0338	-1.0312	-1.0103	-0.9756	-0.9402	-0.9199	-0.9140	-0.9100	-0.9113	-0.9302	-0.9651	-1.0041	-1.0401	-1.0716	-1.0999	-1.1220	-1.1290	-1.1189	-1.1072	-1.1095	-1.1262	-1.1491
Iz	-0.4729	-0.5172	-0.5644	-0.6104	-0.6480	-0.6628	-0.6552	-0.6467	-0.6525	-0.6712	-0.6913	-0.7028	-0.7057	-0.7018	-0.6898	-0.6683	-0.6342	-0.5969	-0.5822	-0.6022	-0.6379	-0.6634	-0.6705	-0.6648	-0.6564	-0.6577	-0.6692	-0.6753	-0.6629	-0.6328	-0.5939	-0.5613	-0.5499	-0.5518	-0.5516	-0.5571	-0.5823	-0.6207	-0.6568	-0.6857	-0.7077	-0.7183	-0.7147	-0.6947	-0.6585	-0.6226	-0.6098	-0.6226	-0.6459
Oz	-0.9370	-0.9802	-1.0213	-1.0572	-1.0878	-1.1065	-1.1127	-1.1186	-1.1326	-1.1520	-1.1703	-1.1838	-1.1921	-1.1899	-1.1695	-1.1305	-1.0787	-1.0298	-1.0080	-1.0180	-1.0386	-1.0505	-1.0520	-1.0487	-1.0455	-1.0474	-1.0535	-1.0542	-1.0413	-1.0138	-0.9780	-0.9489	-0.9395	-0.9427	-0.9454	-0.9533	-0.9786	-1.0162	-1.0531	-1.0844	-1.1110	-1.1330	-1.1467	-1.1432	-1.1181	-1.0855	-1.0653	-1.0608	-1.0622
POz	-1.1675	-1.1973	-1.2231	-1.2432	-1.2572	-1.2598	-1.2537	-1.2519	-1.2616	-1.2794	-1.2987	-1.3160	-1.3292	-1.3286	-1.3010	-1.2464	-1.1755	-1.1086	-1.0690	-1.0587	-1.0588	-1.0564	-1.0514	-1.0454	-1.0404	-1.0386	-1.0375	-1.0303	-1.0099	-0.9735	-0.9254	-0.8803	-0.8537	-0.8410	-0.8303	-0.8290	-0.8501	-0.8882	-0.9277	-0.9594	-0.9820	-0.9997	-1.0141	-1.0192	-1.0123	-1.0008	-0.9933	-0.9924	-0.9932
Pz	-0.9281	-0.9493	-0.9711	-0.9881	-0.9966	-0.9899	-0.9725	-0.9611	-0.9644	-0.9775	-0.9945	-1.0131	-1.0290	-1.0286	-0.9985	-0.9404	-0.8684	-0.8023	-0.7615	-0.7456	-0.7362	-0.7199	-0.6955	-0.6664	-0.6356	-0.6055	-0.5775	-0.5508	-0.5204	-0.4797	-0.4283	-0.3807	-0.3515	-0.3351	-0.3195	-0.3103	-0.3197	-0.3440	-0.3702	-0.3909	-0.4067	-0.4244	-0.4453	-0.4598	-0.4610	-0.4547	-0.4489	-0.4481	-0.4543
CPz	-0.7838	-0.7868	-0.7924	-0.7961	-0.7929	-0.7759	-0.7487	-0.7276	-0.7210	-0.7239	-0.7301	-0.7387	-0.7464	-0.7403	-0.7071	-0.6469	-0.5701	-0.4967	-0.4477	-0.4214	-0.3989	-0.3691	-0.3329	-0.2934	-0.2550	-0.2203	-0.1875	-0.1543	-0.1171	-0.0719	-0.0203	0.0247	0.0503	0.0627	0.0763	0.0870	0.0825	0.0659	0.0495	0.0409	0.0383	0.0329	0.0222	0.0144	0.0137	0.0144	0.0137	0.0106	0.0018
Fpz	-0.7300	-0.7266	-0.7195	-0.6899	-0.6389	-0.5703	-0.4911	-0.4294	-0.4066	-0.4119	-0.4229	-0.4306	-0.4303	-0.4132	-0.3786	-0.3334	-0.2829	-0.2392	-0.2160	-0.2041	-0.1778	-0.1293	-0.0731	-0.0240	0.0149	0.0491	0.0757	0.0837	0.0883	0.1175	0.1668	0.2104	0.2398	0.2599	0.2645	0.2484	0.2256	0.2148	0.2178	0.2180	0.2049	0.1876	0.1771	0.1762	0.1881	0.2078	0.2236	0.2340	0.2386
Fp2	-0.7222	-0.7195	-0.6917	-0.6338	-0.5627	-0.4826	-0.3930	-0.3160	-0.2756	-0.2678	-0.2720	-0.2785	-0.2869	-0.2925	-0.2883	-0.2731	-0.2517	-0.2282	-0.2035	-0.1728	-0.1286	-0.0693	-0.0009	0.0706	0.1356	0.1812	0.2037	0.2092	0.2104	0.2254	0.2626	0.3063	0.3319	0.3335	0.3231	0.3114	0.2997	0.2823	0.2546	0.2217	0.1982	0.1956	0.2086	0.2199	0.2236	0.2247	0.2239	0.2221	0.2207
AF8	-0.6046	-0.5961	-0.5607	-0.4941	-0.4163	-0.3308	-0.2360	-0.1542	-0.1127	-0.1107	-0.1272	-0.1430	-0.1481	-0.1464	-0.1397	-0.1163	-0.0712	-0.0242	-0.0025	-0.0076	-0.0150	-0.0064	0.0151	0.0431	0.0784	0.1148	0.1442	0.1709	0.2072	0.2635	0.3356	0.4029	0.4482	0.4761	0.4937	0.4961	0.4814	0.4620	0.4523	0.4512	0.4512	0.4496	0.4392	0.4140	0.3875	0.3686	0.3468	0.3279	0.3265
AF4	-0.7256	-0.6944	-0.6567	-0.6171	-0.5830	-0.5399	-0.4752	-0.4003	-0.3349	-0.2891	-0.2662	-0.2692	-0.2891	-0.3016	-0.2833	-0.2219	-0.1264	-0.0365	0.0092	0.0121	0.0019	0.0057	0.0329	0.0759	0.1189	0.1471	0.1572	0.1551	0.1525	0.1652	0.1974	0.2357	0.2691	0.2987	0.3207	0.3284	0.3258	0.3220	0.3149	0.2973	0.2770	0.2655	0.2575	0.2411	0.2182	0.1965	0.1819	0.1834	0.2011
AFz	-0.7421	-0.7162	-0.6890	-0.6587	-0.6252	-0.5751	-0.5028	-0.4305	-0.3821	-0.3574	-0.3415	-0.3274	-0.3131	-0.2914	-0.2550	-0.2067	-0.1562	-0.1172	-0.0990	-0.0904	-0.0691	-0.0287	0.0222	0.0777	0.1320	0.1723	0.1888	0.1850	0.1805	0.1965	0.2337	0.2724	0.2936	0.3003	0.3075	0.3186	0.3269	0.3307	0.3312	0.3277	0.3190	0.3046	0.2889	0.2790	0.2766	0.2738	0.2598	0.2335	0.2033
Fz	-0.8214	-0.7983	-0.7730	-0.7455	-0.7150	-0.6701	-0.6079	-0.5452	-0.4984	-0.4671	-0.4446	-0.4279	-0.4133	-0.3915	-0.3547	-0.3031	-0.2437	-0.1929	-0.1660	-0.1542	-0.1345	-0.0971	-0.0485	0.0046	0.0567	0.1002	0.1297	0.1452	0.1576	0.1836	0.2245	0.2626	0.2833	0.2930	0.3035	0.3131	0.3152	0.3133	0.3132	0.3153	0.3167	0.3127	0.3047	0.3037	0.3127	0.3185	0.3115	0.2964	0.2797
F2	-0.9181	-0.8844	-0.8473	-0.8079	-0.7672	-0.7170	-0.6540	-0.5908	-0.5394	-0.4992	-0.4650	-0.4353	-0.4076	-0.3746	-0.3305	-0.2776	-0.2225	-0.1807	-0.1658	-0.1660	-0.1551	-0.1226	-0.0751	-0.0204	0.0332	0.0757	0.1027	0.1178	0.1333	0.1647	0.2138	0.2645	0.2999	0.3222	0.3410	0.3548	0.3595	0.3599	0.3596	0.3562	0.3494	0.3408	0.3336	0.3340	0.3434	0.3518	0.3500	0.3401	0.3264
F4	-0.8483	-0.8171	-0.7827	-0.7452	-0.7020	-0.6423	-0.5665	-0.4975	-0.4542	-0.4250	-0.3876	-0.3414	-0.2970	-0.2561	-0.2116	-0.1585	-0.1058	-0.0760	-0.0795	-0.0962	-0.0998	-0.0808	-0.0403	0.0181	0.0806	0.1268	0.1479	0.1492	0.1435	0.1477	0.1714	0.2072	0.2395	0.2671	0.2963	0.3190	0.3254	0.3194	0.3047	0.2799	0.2495	0.2210	0.2028	0.2054	0.2259	0.2437	0.2465	0.2424	0.2398
F6	-0.5978	-0.5952	-0.5937	-0.5833	-0.5586	-0.5127	-0.4434	-0.3645	-0.2958	-0.2452	-0.2102	-0.1902	-0.1806	-0.1702	-0.1498	-0.1123	-0.0592	-0.0131	0.0039	0.0025	0.0060	0.0291	0.0791	0.1524	0.2303	0.2881	0.3184	0.3292	0.3278	0.3248	0.3321	0.3462	0.3555	0.3642	0.3821	0.4023	0.4155	0.4247	0.4292	0.4246	0.4153	0.4046	0.3934	0.3897	0.3993	0.4109	0.4146	0.4194	0.4269
F8	-0.5138	-0.4927	-0.4438	-0.3814	-0.3209	-0.2660	-0.2140	-0.1707	-0.1520	-0.1559	-0.1541	-0.1326	-0.1031	-0.0776	-0.0561	-0.0286	0.0164	0.0774	0.1286	0.1515	0.1646	0.1820	0.1944	0.2056	0.2298	0.2598	0.2812	0.2904	0.2882	0.2839	0.2914	0.3160	0.3589	0.4187	0.4820	0.5211	0.5167	0.4791	0.4362	0.4073	0.3925	0.3806	0.3670	0.3613	0.3767	0.4036	0.4118	0.3971	0.3846
FT8	-0.3334	-0.3024	-0.2388	-0.1650	-0.1122	-0.0862	-0.0689	-0.0518	-0.0416	-0.0341	-0.0221	-0.0097	-0.0011	-0.0011	-0.0099	-0.0098	0.0189	0.0700	0.1176	0.1531	0.1935	0.2368	0.2602	0.2666	0.2764	0.2815	0.2718	0.2680	0.2878	0.3232	0.3563	0.3818	0.4027	0.4206	0.4384	0.4482	0.4381	0.4247	0.4319	0.4529	0.4660	0.4581	0.4275	0.3919	0.3820	0.3986	0.4145	0.4162	0.4062
FC6	-0.4926	-0.4839	-0.4716	-0.4451	-0.4063	-0.3549	-0.2936	-0.2406	-0.2095	-0.1953	-0.1844	-0.1684	-0.1455	-0.1150	-0.0780	-0.0311	0.0287	0.0772	0.0906	0.0817	0.0691	0.0659	0.0904	0.1414	0.1925	0.2256	0.2463	0.2648	0.2845	0.3100	0.3493	0.3973	0.4384	0.4652	0.4780	0.4759	0.4644	0.4622	0.4769	0.4894	0.4842	0.4689	0.4584	0.4577	0.4570	0.4374	0.3974	0.3595	0.3342
FC4	-0.7490	-0.7351	-0.7241	-0.7062	-0.6730	-0.6194	-0.5504	-0.4815	-0.4260	-0.3865	-0.3580	-0.3379	-0.3225	-0.3015	-0.2699	-0.2295	-0.1822	-0.1449	-0.1349	-0.1384	-0.1335	-0.1131	-0.0754	-0.0237	0.0270	0.0650	0.0950	0.1241	0.1531	0.1871	0.2344	0.2858	0.3208	0.3355	0.3420	0.3434	0.3344	0.3189	0.3039	0.2907	0.2774	0.2623	0.2495	0.2490	0.2612	0.2699	0.2637	0.2481	0.2314
FC2	-0.8170	-0.7938	-0.7702	-0.7415	-0.7036	-0.6492	-0.5790	-0.5102	-0.4579	-0.4210	-0.3941	-0.3783	-0.3706	-0.3556	-0.3204	-0.2641	-0.1956	-0.1373	-0.1095	-0.1016	-0.0881	-0.0588	-0.0164	0.0345	0.0874	0.1342	0.1710	0.1994	0.2257	0.2580	0.2980	0.3345	0.3542	0.3620	0.3706	0.3779	0.3762	0.3693	0.3641	0.3605	0.3569	0.3526	0.3502	0.3559	0.3692	0.3760	0.3669	0.3461	0.3217
FCz	-0.8546	-0.8360	-0.8194	-0.8046	-0.7875	-0.7570	-0.7107	-0.6619	-0.6221	-0.5916	-0.5671	-0.5479	-0.5294	-0.5008	-0.4543	-0.3906	-0.3167	-0.2506	-0.2112	-0.1921	-0.1688	-0.1291	-0.0783	-0.0224	0.0341	0.0855	0.1270	0.1559	0.1780	0.2053	0.2404	0.2697	0.2820	0.2868	0.2984	0.3128	0.3198	0.3224	0.3289	0.3404	0.3529	0.3614	0.3650	0.3697	0.3782	0.3824	0.3770	0.3651	0.3484
Cz	-0.7757	-0.7703	-0.7678	-0.7623	-0.7476	-0.7172	-0.6740	-0.6321	-0.6017	-0.5815	-0.5667	-0.5560	-0.5466	-0.5263	-0.4822	-0.4155	-0.3371	-0.2662	-0.2215	-0.1977	-0.1739	-0.1401	-0.0960	-0.0424	0.0150	0.0681	0.1134	0.1497	0.1805	0.2147	0.2553	0.2908	0.3099	0.3213	0.3386	0.3562	0.3606	0.3552	0.3529	0.3583	0.3671	0.3732	0.3760	0.3811	0.3882	0.3892	0.3808	0.3642	0.3407
C2	-0.7517	-0.7536	-0.7520	-0.7450	-0.7311	-0.7026	-0.6603	-0.6185	-0.5903	-0.5752	-0.5675	-0.5654	-0.5651	-0.5526	-0.5161	-0.4570	-0.3845	-0.3179	-0.2788	-0.2657	-0.2570	-0.2357	-0.1986	-0.1502	-0.1010	-0.0590	-0.0238	0.0088	0.0433	0.0855	0.1350	0.1777	0.2008	0.2119	0.2253	0.2382	0.2402	0.2346	0.2302	0.2303	0.2326	0.2310	0.2245	0.2211	0.2248	0.2278	0.2233	0.2123	0.1965
C4	-0.6206	-0.6280	-0.6364	-0.6353	-0.6172	-0.5773	-0.5205	-0.4656	-0.4270	-0.4037	-0.3886	-0.3813	-0.3820	-0.3746	-0.3429	-0.2887	-0.2208	-0.1602	-0.1299	-0.1231	-0.1178	-0.1027	-0.0738	-0.0329	0.0078	0.0381	0.0628	0.0901	0.1215	0.1602	0.2105	0.2605	0.2920	0.3069	0.3198	0.3289	0.3240	0.3110	0.2996	0.2875	0.2708	0.2522	0.2379	0.2337	0.2363	0.2328	0.2180	0.1994	0.1841
C6	-0.4242	-0.4532	-0.4764	-0.4793	-0.4597	-0.4178	-0.3567	-0.2975	-0.2608	-0.2465	-0.2450	-0.2510	-0.2591	-0.2532	-0.2220	-0.1702	-0.1063	-0.0542	-0.0430	-0.0653	-0.0892	-0.0915	-0.0636	-0.0135	0.0337	0.0558	0.0583	0.0632	0.0815	0.1155	0.1672	0.2217	0.2559	0.2705	0.2835	0.2956	0.2942	0.2856	0.2834	0.2845	0.2800	0.2657	0.2450	0.2311	0.2305	0.2293	0.2168	0.1982	0.1819
T8	-0.1203	-0.1068	-0.0929	-0.1003	-0.1259	-0.1498	-0.1682	-0.1880	-0.2076	-0.2168	-0.2045	-0.1681	-0.1255	-0.0992	-0.0858	-0.0632	-0.0231	0.0184	0.0396	0.0430	0.0508	0.0734	0.1015	0.1246	0.1402	0.1559	0.1857	0.2295	0.2641	0.2718	0.2622	0.2553	0.2521	0.2488	0.2554	0.2686	0.2718	0.2733	0.2947	0.3334	0.3691	0.3813	0.3571	0.3039	0.2520	0.2248	0.2193	0.2184	0.2086
TP8	-0.3103	-0.3243	-0.3541	-0.3865	-0.4077	-0.4107	-0.3995	-0.3885	-0.3864	-0.3891	-0.3907	-0.3902	-0.3905	-0.3863	-0.3653	-0.3259	-0.2748	-0.2245	-0.1939	-0.1859	-0.1778	-0.1467	-0.0932	-0.0379	-0.0033	0.0077	0.0114	0.0163	0.0142	0.0026	-0.0070	-0.0080	-0.0096	-0.0216	-0.0391	-0.0537	-0.0665	-0.0777	-0.0828	-0.0822	-0.0818	-0.0879	-0.0996	-0.1085	-0.1097	-0.1080	-0.1068	-0.1048	-0.1085
CP6	-0.4046	-0.4306	-0.4535	-0.4649	-0.4629	-0.4468	-0.4172	-0.3883	-0.3777	-0.3849	-0.3968	-0.4076	-0.4206	-0.4255	-0.4065	-0.3640	-0.3081	-0.2578	-0.2352	-0.2385	-0.2459	-0.2412	-0.2227	-0.2002	-0.1830	-0.1745	-0.1737	-0.1728	-0.1656	-0.1501	-0.1242	-0.0936	-0.0668	-0.0420	-0.0168	-0.0017	-0.0061	-0.0214	-0.0351	-0.0450	-0.0555	-0.0727	-0.0962	-0.1162	-0.1258	-0.1312	-0.1376	-0.1433	-0.1473
CP4	-0.5790	-0.5892	-0.6012	-0.6064	-0.6009	-0.5794	-0.5434	-0.5110	-0.4972	-0.4990	-0.5067	-0.5173	-0.5308	-0.5339	-0.5091	-0.4571	-0.3896	-0.3288	-0.2975	-0.2920	-0.2923	-0.2850	-0.2661	-0.2410	-0.2188	-0.2029	-0.1905	-0.1770	-0.1586	-0.1317	-0.0946	-0.0565	-0.0286	-0.0071	0.0155	0.0296	0.0227	0.0034	-0.0121	-0.0195	-0.0239	-0.0323	-0.0454	-0.0547	-0.0564	-0.0587	-0.0668	-0.0782	-0.0917
CP2	-0.7014	-0.7102	-0.7194	-0.7229	-0.7178	-0.6986	-0.6671	-0.6390	-0.6266	-0.6268	-0.6310	-0.6385	-0.6499	-0.6518	-0.6269	-0.5734	-0.5008	-0.4314	-0.3894	-0.3728	-0.3599	-0.3377	-0.3054	-0.2666	-0.2282	-0.1968	-0.1714	-0.1469	-0.1181	-0.0809	-0.0357	0.0060	0.0308	0.0433	0.0547	0.0591	0.0459	0.0223	0.0012	-0.0129	-0.0207	-0.0280	-0.0391	-0.0470	-0.0462	-0.0444	-0.0487	-0.0587	-0.0718
P2	-0.8768	-0.8977	-0.9150	-0.9239	-0.9237	-0.9096	-0.8843	-0.8640	-0.8583	-0.8636	-0.8749	-0.8906	-0.9072	-0.9109	-0.8861	-0.8314	-0.7573	-0.6878	-0.6490	-0.6412	-0.6434	-0.6392	-0.6248	-0.6033	-0.5803	-0.5598	-0.5422	-0.5246	-0.5028	-0.4730	-0.4346	-0.3963	-0.3699	-0.3518	-0.3333	-0.3223	-0.3304	-0.3522	-0.3743	-0.3905	-0.4019	-0.4133	-0.4257	-0.4304	-0.4212	-0.4058	-0.3962	-0.3954	-0.3989
P4	-0.5961	-0.6200	-0.6404	-0.6562	-0.6675	-0.6685	-0.6604	-0.6591	-0.6772	-0.7101	-0.7455	-0.7782	-0.8082	-0.8251	-0.8142	-0.7740	-0.7151	-0.6583	-0.6263	-0.6205	-0.6249	-0.6265	-0.6219	-0.6141	-0.6083	-0.6082	-0.6127	-0.6162	-0.6150	-0.6063	-0.5886	-0.5687	-0.5556	-0.5450	-0.5308	-0.5235	-0.5353	-0.5581	-0.5769	-0.5884	-0.5981	-0.6135	-0.6339	-0.6480	-0.6469	-0.6367	-0.6283	-0.6252	-0.6254
P6	-0.4799	-0.5034	-0.5256	-0.5444	-0.5602	-0.5662	-0.5588	-0.5499	-0.5501	-0.5573	-0.5673	-0.5824	-0.6050	-0.6226	-0.6170	-0.5836	-0.5319	-0.4847	-0.4651	-0.4713	-0.4835	-0.4886	-0.4894	-0.4936	-0.5012	-0.5085	-0.5138	-0.5140	-0.5096	-0.5018	-0.4870	-0.4704	-0.4610	-0.4511	-0.4328	-0.4202	-0.4299	-0.4550	-0.4789	-0.4981	-0.5196	-0.5494	-0.5822	-0.6025	-0.5991	-0.5806	-0.5608	-0.5408	-0.5167
P8	-0.2313	-0.2551	-0.2789	-0.3031	-0.3265	-0.3399	-0.3399	-0.3360	-0.3351	-0.3359	-0.3358	-0.3382	-0.3501	-0.3653	-0.3649	-0.3415	-0.3031	-0.2681	-0.2583	-0.2761	-0.3013	-0.3153	-0.3183	-0.3189	-0.3222	-0.3323	-0.3465	-0.3575	-0.3700	-0.3866	-0.3973	-0.4015	-0.4076	-0.4087	-0.3940	-0.3759	-0.3764	-0.3945	-0.4150	-0.4347	-0.4615	-0.4981	-0.5369	-0.5630	-0.5649	-0.5497	-0.5329	-0.5181	-0.5011
P10	0.0737	0.0480	0.0229	-0.0007	-0.0237	-0.0455	-0.0639	-0.0779	-0.0870	-0.0859	-0.0726	-0.0573	-0.0538	-0.0618	-0.0658	-0.0539	-0.0277	0.0015	0.0175	0.0115	-0.0038	-0.0101	-0.0071	-0.0026	0.0020	0.0057	0.0054	0.0012	-0.0044	-0.0104	-0.0152	-0.0199	-0.0261	-0.0292	-0.0275	-0.0307	-0.0479	-0.0740	-0.0988	-0.1246	-0.1574	-0.1924	-0.2207	-0.2355	-0.2326	-0.2184	-0.2078	-0.2074	-0.2107
PO8	-0.4760	-0.5117	-0.5448	-0.5733	-0.5995	-0.6177	-0.6258	-0.6317	-0.6386	-0.6455	-0.6556	-0.6760	-0.7099	-0.7455	-0.7635	-0.7554	-0.7249	-0.6916	-0.6836	-0.7070	-0.7394	-0.7597	-0.7701	-0.7822	-0.7984	-0.8157	-0.8289	-0.8325	-0.8285	-0.8195	-0.8055	-0.7962	-0.8010	-0.8063	-0.7965	-0.7828	-0.7840	-0.7981	-0.8148	-0.8354	-0.8653	-0.8998	-0.9292	-0.9424	-0.9330	-0.9122	-0.8951	-0.8819	-0.8618
PO4	-0.8591	-0.9134	-0.9659	-0.9974	-1.0045	-0.9865	-0.9561	-0.9404	-0.9509	-0.9808	-1.0175	-1.0471	-1.0624	-1.0521	-1.0067	-0.9398	-0.8749	-0.8350	-0.8386	-0.8736	-0.9062	-0.9150	-0.8985	-0.8705	-0.8514	-0.8515	-0.8686	-0.8916	-0.9033	-0.8915	-0.8539	-0.8051	-0.7714	-0.7588	-0.7579	-0.7753	-0.8131	-0.8509	-0.8700	-0.8690	-0.8619	-0.8678	-0.8916	-0.9198	-0.9373	-0.9380	-0.9236	-0.8954	-0.8552
O2	-0.8109	-0.8528	-0.8920	-0.9247	-0.9491	-0.9574	-0.9502	-0.9425	-0.9437	-0.9528	-0.9668	-0.9856	-1.0073	-1.0201	-1.0118	-0.9827	-0.9393	-0.8978	-0.8821	-0.8967	-0.9218	-0.9378	-0.9417	-0.9389	-0.9357	-0.9381	-0.9453	-0.9481	-0.9408	-0.9242	-0.9001	-0.8798	-0.8763	-0.8803	-0.8760	-0.8729	-0.8891	-0.9206	-0.9525	-0.9823	-1.0130	-1.0405	-1.0588	-1.0614	-1.0453	-1.0221	-1.0068	-1.0010	-0.9954
EXG1	0.0677	0.0545	0.0508	0.0585	0.0607	0.0575	0.0651	0.0837	0.1008	0.1071	0.0992	0.0847	0.0780	0.0771	0.0686	0.0561	0.0537	0.0672	0.0890	0.1119	0.1433	0.1897	0.2398	0.2820	0.3153	0.3420	0.3578	0.3596	0.3612	0.3794	0.4144	0.4502	0.4650	0.4551	0.4404	0.4383	0.4480	0.4626	0.4839	0.5167	0.5502	0.5653	0.5588	0.5477	0.5523	0.5789	0.6165	0.6485	0.6655
EXG2	-0.1902	-0.1668	-0.1338	-0.0894	-0.0449	-0.0104	0.0182	0.0413	0.0538	0.0626	0.0781	0.1024	0.1308	0.1523	0.1650	0.1801	0.1982	0.2081	0.2043	0.1921	0.1856	0.1973	0.2227	0.2478	0.2659	0.2744	0.2718	0.2665	0.2738	0.3027	0.3515	0.4115	0.4691	0.5151	0.5469	0.5597	0.5549	0.5440	0.5308	0.5086	0.4829	0.4660	0.4554	0.4504	0.4661	0.4977	0.5155	0.5123	0.5050
EXG3	-0.7190	-0.7260	-0.7321	-0.7340	-0.7237	-0.6753	-0.5807	-0.4772	-0.4082	-0.3757	-0.3528	-0.3203	-0.2762	-0.2314	-0.1928	-0.1528	-0.1078	-0.0702	-0.0584	-0.0785	-0.1112	-0.1294	-0.1214	-0.0888	-0.0439	-0.0090	0.0017	-0.0113	-0.0317	-0.0344	-0.0076	0.0437	0.1095	0.1761	0.2272	0.2555	0.2636	0.2538	0.2228	0.1665	0.0991	0.0479	0.0225	0.0140	0.0205	0.0409	0.0589	0.0614	0.0526
EXG4	-0.1181	-0.1026	-0.0763	-0.0367	-0.0010	0.0181	0.0300	0.0440	0.0555	0.0605	0.0658	0.0810	0.1051	0.1228	0.1235	0.1159	0.1115	0.1095	0.1057	0.1004	0.1003	0.1147	0.1431	0.1739	0.1969	0.2097	0.2168	0.2304	0.2613	0.3061	0.3575	0.4091	0.4497	0.4756	0.4921	0.4997	0.5068	0.5260	0.5523	0.5686	0.5665	0.5506	0.5264	0.5039	0.4999	0.5130	0.5214	0.5173	0.5124
Gaze_X	800.8012	800.9260	801.0038	801.0230	800.8568	800.8008	800.7994	800.6348	800.5922	800.7044	800.6932	800.7545	800.8821	800.8495	800.9069	800.9468	800.8504	800.7562	800.5360	800.5479	800.7850	800.7223	800.5072	800.5738	800.6810	800.5419	800.5417	800.6997	800.7329	800.8575	800.9687	800.8854	800.7667	800.6271	800.5640	800.5273	800.4606	800.3776	800.2664	800.2578	800.2940	800.2180	800.0611	799.9843	800.0386	800.1047	800.0305	799.8400	799.7372
Gaze_Y	481.7762	481.9486	482.0325	481.9079	481.6635	481.6672	481.7015	481.6086	481.6159	481.6066	481.6220	481.7622	481.6769	481.4422	481.3496	481.1452	480.9449	480.8435	480.6970	480.7637	480.8835	480.7798	480.6808	480.7779	480.8005	480.7083	480.6857	480.7018	480.6833	480.5358	480.3929	480.4217	480.3587	480.3670	480.4385	480.3926	480.2992	480.1484	480.2395	480.3623	480.2882	480.2670	480.2544	480.1011	480.0117	480.0663	480.0295	479.8418	479.7411
ROI Occipital	-0.8845	-0.9331	-0.9790	-1.0192	-1.0533	-1.0736	-1.0799	-1.0849	-1.0960	-1.1108	-1.1244	-1.1350	-1.1439	-1.1451	-1.1283	-1.0917	-1.0415	-0.9941	-0.9724	-0.9798	-0.9961	-1.0034	-1.0011	-0.9957	-0.9927	-0.9968	-1.0066	-1.0120	-1.0045	-0.9828	-0.9513	-0.9230	-0.9119	-0.9123	-0.9104	-0.9125	-0.9326	-0.9673	-1.0032	-1.0356	-1.0652	-1.0911	-1.1092	-1.1112	-1.0941	-1.0716	-1.0605	-1.0627	-1.0689
MGFPower	0.4783	0.4831	0.4936	0.5068	0.5189	0.5272	0.5329	0.5370	0.5376	0.5363	0.5369	0.5403	0.5445	0.5471	0.5490	0.5523	0.5572	0.5610	0.5611	0.5615	0.5678	0.5779	0.5870	0.5959	0.6062	0.6162	0.6226	0.6263	0.6286	0.6288	0.6262	0.6233	0.6230	0.6252	0.6285	0.6333	0.6420	0.6532	0.6623	0.6681	0.6720	0.6765	0.6824	0.6878	0.6896	0.6876	0.6849	0.6838	0.6837
[truncated: 719 more columns]
