# Supplementary material for: The Impact of Task Demands on Fixation-Related Brain Potentials during Guided Search
Source: PLoS One. 2016 Jun 10;11(6):e0157260. doi: 10.1371/journal.pone.0157260 (PMC4902222; doi:10.1371/journal.pone.0157260)
Supplement: S4 File — Grand average Non-target FRP from the 1Back condition. (TXT) [file pone.0157260.s005.txt]

time	-500.0000	-498.0469	-496.0938	-494.1406	-492.1875	-490.2344	-488.2812	-486.3281	-484.3750	-482.4219	-480.4688	-478.5156	-476.5625	-474.6094	-472.6562	-470.7031	-468.7500	-466.7969	-464.8438	-462.8906	-460.9375	-458.9844	-457.0312	-455.0781	-453.1250	-451.1719	-449.2188	-447.2656	-445.3125	-443.3594	-441.4062	-439.4531	-437.5000	-435.5469	-433.5938	-431.6406	-429.6875	-427.7344	-425.7812	-423.8281	-421.8750	-419.9219	-417.9688	-416.0156	-414.0625	-412.1094	-410.1562	-408.2031	-406.2500
Fp1	-0.4131	-0.4068	-0.4038	-0.3981	-0.3932	-0.3917	-0.3845	-0.3709	-0.3671	-0.3719	-0.3644	-0.3376	-0.2963	-0.2456	-0.1902	-0.1321	-0.0730	-0.0187	0.0345	0.1038	0.1948	0.2856	0.3461	0.3652	0.3524	0.3228	0.2830	0.2326	0.1804	0.1491	0.1561	0.1947	0.2437	0.2857	0.3128	0.3246	0.3204	0.2992	0.2720	0.2635	0.2924	0.3478	0.3911	0.3942	0.3702	0.3499	0.3480	0.3656	0.4016
AF7	-0.3712	-0.3573	-0.3556	-0.3645	-0.3765	-0.3807	-0.3640	-0.3270	-0.2855	-0.2424	-0.1893	-0.1307	-0.0741	-0.0178	0.0389	0.0954	0.1524	0.2052	0.2476	0.2815	0.3184	0.3637	0.4047	0.4253	0.4246	0.4152	0.4055	0.3907	0.3661	0.3382	0.3163	0.3073	0.3122	0.3239	0.3384	0.3569	0.3737	0.3778	0.3669	0.3585	0.3752	0.4130	0.4435	0.4513	0.4499	0.4585	0.4815	0.5162	0.5570
AF3	-0.4552	-0.4506	-0.4585	-0.4667	-0.4730	-0.4777	-0.4700	-0.4434	-0.4058	-0.3556	-0.2860	-0.2070	-0.1333	-0.0703	-0.0187	0.0235	0.0580	0.0852	0.1073	0.1298	0.1610	0.2019	0.2445	0.2790	0.2979	0.3057	0.3161	0.3301	0.3354	0.3287	0.3200	0.3163	0.3183	0.3242	0.3318	0.3408	0.3467	0.3425	0.3323	0.3321	0.3560	0.3955	0.4221	0.4194	0.4003	0.3883	0.3922	0.4102	0.4434
F1	-0.4483	-0.4538	-0.4742	-0.4924	-0.4992	-0.4957	-0.4797	-0.4525	-0.4201	-0.3770	-0.3155	-0.2413	-0.1637	-0.0890	-0.0186	0.0513	0.1191	0.1743	0.2139	0.2524	0.3032	0.3594	0.4039	0.4281	0.4347	0.4344	0.4366	0.4371	0.4230	0.3916	0.3567	0.3309	0.3136	0.3010	0.2946	0.2943	0.2930	0.2843	0.2730	0.2736	0.2973	0.3381	0.3757	0.3966	0.4072	0.4204	0.4380	0.4544	0.4689
F3	-0.4283	-0.4382	-0.4626	-0.4821	-0.4855	-0.4783	-0.4627	-0.4387	-0.4114	-0.3755	-0.3202	-0.2502	-0.1807	-0.1233	-0.0738	-0.0169	0.0490	0.1091	0.1548	0.1956	0.2447	0.2963	0.3341	0.3530	0.3558	0.3492	0.3412	0.3296	0.3048	0.2677	0.2320	0.2075	0.1911	0.1790	0.1726	0.1716	0.1723	0.1710	0.1686	0.1764	0.2071	0.2579	0.3072	0.3364	0.3530	0.3747	0.4025	0.4240	0.4338
F5	-0.3962	-0.4240	-0.4614	-0.4844	-0.4867	-0.4800	-0.4673	-0.4432	-0.4115	-0.3670	-0.2968	-0.2125	-0.1417	-0.0962	-0.0639	-0.0247	0.0214	0.0603	0.0915	0.1297	0.1850	0.2474	0.2999	0.3359	0.3488	0.3406	0.3280	0.3210	0.3111	0.2898	0.2642	0.2472	0.2399	0.2394	0.2496	0.2726	0.2983	0.3115	0.3107	0.3139	0.3376	0.3775	0.4135	0.4309	0.4350	0.4416	0.4547	0.4665	0.4720
F7	-0.2105	-0.2332	-0.2633	-0.2980	-0.3290	-0.3490	-0.3546	-0.3476	-0.3334	-0.3107	-0.2746	-0.2254	-0.1669	-0.1077	-0.0541	-0.0015	0.0530	0.1037	0.1449	0.1834	0.2295	0.2743	0.2997	0.3077	0.3095	0.3120	0.3185	0.3221	0.3228	0.3333	0.3481	0.3597	0.3755	0.3965	0.4205	0.4493	0.4783	0.4960	0.4937	0.4803	0.4779	0.4897	0.4914	0.4709	0.4477	0.4448	0.4699	0.5159	0.5626
FT7	-0.2601	-0.2817	-0.2997	-0.3151	-0.3301	-0.3461	-0.3628	-0.3841	-0.4146	-0.4331	-0.4133	-0.3593	-0.2906	-0.2213	-0.1570	-0.0980	-0.0476	-0.0153	0.0007	0.0176	0.0397	0.0583	0.0811	0.1187	0.1510	0.1583	0.1501	0.1335	0.1100	0.0934	0.0988	0.1285	0.1694	0.2049	0.2290	0.2470	0.2651	0.2829	0.3019	0.3287	0.3669	0.4055	0.4209	0.3989	0.3543	0.3279	0.3439	0.3858	0.4264
FC5	-0.3224	-0.3339	-0.3610	-0.3816	-0.3925	-0.4082	-0.4202	-0.4161	-0.3938	-0.3455	-0.2744	-0.2035	-0.1553	-0.1357	-0.1259	-0.0997	-0.0624	-0.0398	-0.0324	-0.0130	0.0424	0.1199	0.1819	0.2137	0.2214	0.2209	0.2301	0.2515	0.2710	0.2724	0.2607	0.2574	0.2727	0.3022	0.3415	0.3857	0.4195	0.4284	0.4175	0.4073	0.4125	0.4312	0.4478	0.4523	0.4523	0.4569	0.4617	0.4627	0.4623
FC3	-0.3855	-0.3950	-0.4197	-0.4407	-0.4477	-0.4474	-0.4414	-0.4280	-0.4076	-0.3677	-0.2995	-0.2170	-0.1409	-0.0828	-0.0372	0.0121	0.0632	0.1005	0.1226	0.1453	0.1853	0.2382	0.2831	0.3043	0.2989	0.2809	0.2702	0.2678	0.2561	0.2239	0.1829	0.1480	0.1188	0.0954	0.0884	0.1019	0.1230	0.1332	0.1339	0.1437	0.1746	0.2184	0.2543	0.2719	0.2828	0.2988	0.3169	0.3329	0.3472
FC1	-0.4004	-0.4062	-0.4290	-0.4524	-0.4656	-0.4699	-0.4652	-0.4501	-0.4246	-0.3800	-0.3104	-0.2269	-0.1462	-0.0783	-0.0220	0.0318	0.0836	0.1235	0.1489	0.1754	0.2197	0.2766	0.3256	0.3525	0.3555	0.3458	0.3368	0.3279	0.3066	0.2684	0.2254	0.1894	0.1603	0.1357	0.1197	0.1146	0.1140	0.1097	0.1044	0.1126	0.1452	0.1951	0.2397	0.2633	0.2729	0.2828	0.2972	0.3126	0.3248
C1	-0.4100	-0.4250	-0.4567	-0.4887	-0.5115	-0.5266	-0.5335	-0.5308	-0.5147	-0.4727	-0.4000	-0.3118	-0.2267	-0.1567	-0.1016	-0.0518	-0.0065	0.0243	0.0385	0.0515	0.0829	0.1314	0.1776	0.2056	0.2124	0.2073	0.2040	0.2051	0.2003	0.1820	0.1564	0.1316	0.1072	0.0831	0.0657	0.0578	0.0519	0.0385	0.0190	0.0089	0.0228	0.0573	0.0911	0.1100	0.1208	0.1350	0.1518	0.1644	0.1698
C3	-0.3432	-0.3562	-0.3949	-0.4363	-0.4662	-0.4892	-0.5054	-0.5106	-0.5020	-0.4693	-0.4075	-0.3284	-0.2504	-0.1892	-0.1450	-0.1049	-0.0671	-0.0434	-0.0365	-0.0287	0.0041	0.0624	0.1212	0.1579	0.1684	0.1650	0.1634	0.1682	0.1687	0.1543	0.1319	0.1135	0.1007	0.0941	0.1000	0.1179	0.1354	0.1396	0.1317	0.1287	0.1462	0.1807	0.2106	0.2231	0.2292	0.2423	0.2606	0.2793	0.2950
C5	-0.2477	-0.2760	-0.3316	-0.3813	-0.4017	-0.4044	-0.4069	-0.4155	-0.4189	-0.3944	-0.3392	-0.2736	-0.2187	-0.1852	-0.1641	-0.1352	-0.1014	-0.0847	-0.0882	-0.0875	-0.0554	0.0048	0.0615	0.0944	0.1101	0.1227	0.1375	0.1530	0.1640	0.1617	0.1451	0.1248	0.1111	0.1116	0.1309	0.1658	0.2023	0.2238	0.2313	0.2462	0.2785	0.3079	0.3121	0.2963	0.2843	0.2873	0.3031	0.3360	0.3827
T7	-0.2735	-0.2921	-0.3118	-0.3418	-0.3759	-0.3985	-0.3964	-0.3726	-0.3422	-0.3067	-0.2616	-0.2157	-0.1803	-0.1582	-0.1442	-0.1267	-0.1041	-0.0876	-0.0780	-0.0609	-0.0338	-0.0075	0.0204	0.0502	0.0634	0.0590	0.0595	0.0732	0.0905	0.1076	0.1289	0.1578	0.1951	0.2344	0.2618	0.2722	0.2735	0.2731	0.2706	0.2599	0.2414	0.2259	0.2198	0.2142	0.1998	0.1890	0.2008	0.2329	0.2718
TP7	-0.2040	-0.2283	-0.2714	-0.3244	-0.3740	-0.4121	-0.4335	-0.4359	-0.4239	-0.3972	-0.3547	-0.3057	-0.2624	-0.2299	-0.2087	-0.1971	-0.1933	-0.1951	-0.1983	-0.1985	-0.1920	-0.1775	-0.1589	-0.1439	-0.1384	-0.1362	-0.1242	-0.1043	-0.0968	-0.1130	-0.1405	-0.1571	-0.1496	-0.1218	-0.0908	-0.0716	-0.0642	-0.0657	-0.0804	-0.1011	-0.1073	-0.0961	-0.0898	-0.0994	-0.1110	-0.1097	-0.0903	-0.0588	-0.0317
CP5	-0.4486	-0.4843	-0.5302	-0.5724	-0.6015	-0.6179	-0.6227	-0.6175	-0.6026	-0.5700	-0.5175	-0.4567	-0.3994	-0.3531	-0.3212	-0.2962	-0.2723	-0.2554	-0.2497	-0.2463	-0.2289	-0.1938	-0.1584	-0.1406	-0.1400	-0.1409	-0.1295	-0.1065	-0.0883	-0.0888	-0.1019	-0.1155	-0.1293	-0.1440	-0.1464	-0.1293	-0.1089	-0.1065	-0.1234	-0.1394	-0.1383	-0.1282	-0.1283	-0.1393	-0.1438	-0.1345	-0.1193	-0.1037	-0.0912
CP3	-0.5385	-0.5564	-0.5934	-0.6327	-0.6640	-0.6867	-0.6968	-0.6917	-0.6741	-0.6379	-0.5784	-0.5063	-0.4379	-0.3843	-0.3444	-0.3078	-0.2737	-0.2524	-0.2464	-0.2408	-0.2155	-0.1707	-0.1266	-0.0991	-0.0891	-0.0854	-0.0774	-0.0650	-0.0591	-0.0682	-0.0857	-0.1020	-0.1166	-0.1279	-0.1294	-0.1210	-0.1152	-0.1264	-0.1549	-0.1828	-0.1908	-0.1813	-0.1763	-0.1857	-0.1969	-0.1986	-0.1920	-0.1816	-0.1732
CP1	-0.6904	-0.7189	-0.7637	-0.8072	-0.8372	-0.8538	-0.8552	-0.8393	-0.8076	-0.7537	-0.6724	-0.5751	-0.4798	-0.4005	-0.3409	-0.2941	-0.2542	-0.2249	-0.2080	-0.1899	-0.1528	-0.0994	-0.0490	-0.0162	-0.0025	0.0026	0.0113	0.0240	0.0276	0.0128	-0.0143	-0.0438	-0.0729	-0.1001	-0.1205	-0.1329	-0.1454	-0.1685	-0.2010	-0.2279	-0.2360	-0.2283	-0.2224	-0.2283	-0.2373	-0.2390	-0.2337	-0.2264	-0.2225
P1	-0.9803	-1.0159	-1.0660	-1.1147	-1.1506	-1.1729	-1.1803	-1.1708	-1.1434	-1.0909	-1.0117	-0.9203	-0.8341	-0.7632	-0.7068	-0.6561	-0.6091	-0.5742	-0.5544	-0.5358	-0.5007	-0.4512	-0.4035	-0.3701	-0.3545	-0.3484	-0.3376	-0.3212	-0.3159	-0.3321	-0.3614	-0.3946	-0.4316	-0.4695	-0.4984	-0.5156	-0.5330	-0.5632	-0.6035	-0.6380	-0.6519	-0.6473	-0.6432	-0.6519	-0.6646	-0.6702	-0.6694	-0.6670	-0.6662
P3	-0.8599	-0.8972	-0.9532	-1.0118	-1.0596	-1.0938	-1.1114	-1.1110	-1.0927	-1.0487	-0.9758	-0.8880	-0.8027	-0.7317	-0.6763	-0.6278	-0.5837	-0.5521	-0.5362	-0.5220	-0.4898	-0.4414	-0.3965	-0.3694	-0.3616	-0.3619	-0.3567	-0.3474	-0.3502	-0.3737	-0.4067	-0.4368	-0.4629	-0.4858	-0.4992	-0.5019	-0.5062	-0.5266	-0.5632	-0.6000	-0.6205	-0.6250	-0.6309	-0.6475	-0.6643	-0.6717	-0.6705	-0.6650	-0.6602
P5	-0.6735	-0.7194	-0.7766	-0.8325	-0.8779	-0.9098	-0.9253	-0.9246	-0.9096	-0.8750	-0.8188	-0.7524	-0.6903	-0.6415	-0.6046	-0.5702	-0.5365	-0.5125	-0.5033	-0.4963	-0.4728	-0.4329	-0.3947	-0.3740	-0.3735	-0.3791	-0.3741	-0.3613	-0.3598	-0.3781	-0.4038	-0.4245	-0.4419	-0.4595	-0.4691	-0.4671	-0.4685	-0.4894	-0.5264	-0.5616	-0.5821	-0.5921	-0.6074	-0.6313	-0.6480	-0.6481	-0.6380	-0.6259	-0.6162
P7	-0.4652	-0.5127	-0.5650	-0.6145	-0.6571	-0.6940	-0.7197	-0.7279	-0.7194	-0.6916	-0.6452	-0.5940	-0.5509	-0.5194	-0.4970	-0.4781	-0.4619	-0.4545	-0.4568	-0.4566	-0.4384	-0.4040	-0.3700	-0.3505	-0.3484	-0.3512	-0.3426	-0.3236	-0.3128	-0.3192	-0.3316	-0.3402	-0.3491	-0.3614	-0.3673	-0.3625	-0.3591	-0.3712	-0.3990	-0.4298	-0.4506	-0.4598	-0.4688	-0.4839	-0.4952	-0.4958	-0.4889	-0.4780	-0.4662
P9	0.0042	-0.0104	-0.0272	-0.0460	-0.0669	-0.0904	-0.1123	-0.1287	-0.1388	-0.1369	-0.1177	-0.0879	-0.0642	-0.0570	-0.0610	-0.0650	-0.0646	-0.0666	-0.0802	-0.0974	-0.1004	-0.0878	-0.0717	-0.0648	-0.0757	-0.0980	-0.1146	-0.1215	-0.1294	-0.1455	-0.1666	-0.1870	-0.2027	-0.2085	-0.1995	-0.1808	-0.1648	-0.1603	-0.1685	-0.1856	-0.2033	-0.2140	-0.2205	-0.2310	-0.2443	-0.2503	-0.2421	-0.2228	-0.2023
PO7	-0.7218	-0.7787	-0.8381	-0.8907	-0.9360	-0.9767	-1.0076	-1.0209	-1.0136	-0.9802	-0.9204	-0.8481	-0.7817	-0.7333	-0.6988	-0.6643	-0.6293	-0.6069	-0.6021	-0.5994	-0.5803	-0.5477	-0.5201	-0.5099	-0.5170	-0.5292	-0.5348	-0.5395	-0.5612	-0.6027	-0.6483	-0.6897	-0.7288	-0.7598	-0.7689	-0.7577	-0.7503	-0.7677	-0.8069	-0.8493	-0.8763	-0.8830	-0.8848	-0.8937	-0.9006	-0.8950	-0.8805	-0.8661	-0.8589
PO3	-1.1234	-1.1692	-1.2233	-1.2724	-1.3098	-1.3366	-1.3503	-1.3466	-1.3239	-1.2768	-1.2059	-1.1241	-1.0462	-0.9832	-0.9359	-0.8926	-0.8485	-0.8149	-0.7988	-0.7861	-0.7588	-0.7206	-0.6867	-0.6647	-0.6553	-0.6530	-0.6492	-0.6464	-0.6593	-0.6932	-0.7362	-0.7786	-0.8204	-0.8588	-0.8835	-0.8940	-0.9063	-0.9356	-0.9804	-1.0247	-1.0512	-1.0578	-1.0627	-1.0790	-1.0965	-1.1027	-1.0984	-1.0902	-1.0827
O1	-0.9978	-1.0435	-1.0927	-1.1373	-1.1766	-1.2124	-1.2389	-1.2482	-1.2370	-1.2006	-1.1407	-1.0715	-1.0099	-0.9665	-0.9383	-0.9119	-0.8845	-0.8654	-0.8577	-0.8492	-0.8247	-0.7908	-0.7657	-0.7578	-0.7678	-0.7859	-0.7942	-0.7925	-0.8023	-0.8320	-0.8668	-0.8978	-0.9299	-0.9637	-0.9880	-0.9983	-1.0075	-1.0298	-1.0631	-1.0949	-1.1130	-1.1160	-1.1193	-1.1338	-1.1476	-1.1456	-1.1294	-1.1108	-1.0984
Iz	-0.4710	-0.5146	-0.5679	-0.6212	-0.6711	-0.7158	-0.7496	-0.7680	-0.7696	-0.7496	-0.7079	-0.6555	-0.6055	-0.5696	-0.5470	-0.5249	-0.5048	-0.4985	-0.5059	-0.5120	-0.5009	-0.4772	-0.4574	-0.4504	-0.4589	-0.4754	-0.4803	-0.4707	-0.4719	-0.4959	-0.5276	-0.5577	-0.5917	-0.6314	-0.6646	-0.6809	-0.6872	-0.6992	-0.7225	-0.7506	-0.7722	-0.7811	-0.7863	-0.7993	-0.8113	-0.8077	-0.7892	-0.7659	-0.7464
Oz	-1.0359	-1.0750	-1.1248	-1.1733	-1.2155	-1.2527	-1.2793	-1.2858	-1.2692	-1.2262	-1.1572	-1.0754	-0.9978	-0.9363	-0.8910	-0.8527	-0.8221	-0.8080	-0.8096	-0.8102	-0.7932	-0.7625	-0.7343	-0.7204	-0.7252	-0.7413	-0.7514	-0.7506	-0.7568	-0.7819	-0.8194	-0.8638	-0.9174	-0.9759	-1.0240	-1.0529	-1.0725	-1.0990	-1.1363	-1.1728	-1.1926	-1.1913	-1.1842	-1.1858	-1.1877	-1.1757	-1.1519	-1.1271	-1.1068
POz	-1.2375	-1.2770	-1.3253	-1.3690	-1.4018	-1.4268	-1.4404	-1.4363	-1.4120	-1.3611	-1.2830	-1.1913	-1.1031	-1.0293	-0.9703	-0.9200	-0.8773	-0.8478	-0.8321	-0.8168	-0.7864	-0.7445	-0.7059	-0.6792	-0.6665	-0.6598	-0.6466	-0.6277	-0.6205	-0.6372	-0.6724	-0.7177	-0.7699	-0.8232	-0.8671	-0.8973	-0.9230	-0.9575	-1.0016	-1.0431	-1.0668	-1.0695	-1.0667	-1.0720	-1.0805	-1.0830	-1.0816	-1.0823	-1.0884
Pz	-1.0561	-1.0907	-1.1375	-1.1808	-1.2105	-1.2260	-1.2247	-1.2061	-1.1730	-1.1188	-1.0374	-0.9375	-0.8355	-0.7458	-0.6740	-0.6142	-0.5633	-0.5273	-0.5061	-0.4842	-0.4461	-0.3952	-0.3462	-0.3093	-0.2880	-0.2759	-0.2619	-0.2466	-0.2443	-0.2615	-0.2905	-0.3255	-0.3668	-0.4109	-0.4497	-0.4797	-0.5086	-0.5463	-0.5925	-0.6339	-0.6557	-0.6579	-0.6594	-0.6747	-0.6970	-0.7140	-0.7245	-0.7348	-0.7495
CPz	-0.7388	-0.7639	-0.8001	-0.8316	-0.8493	-0.8542	-0.8451	-0.8221	-0.7874	-0.7328	-0.6508	-0.5509	-0.4511	-0.3649	-0.2956	-0.2361	-0.1810	-0.1357	-0.1043	-0.0751	-0.0322	0.0215	0.0687	0.0979	0.1085	0.1102	0.1153	0.1249	0.1257	0.1095	0.0837	0.0553	0.0216	-0.0172	-0.0536	-0.0847	-0.1168	-0.1580	-0.2056	-0.2463	-0.2677	-0.2715	-0.2738	-0.2853	-0.2979	-0.3011	-0.2966	-0.2917	-0.2926
Fpz	-0.4611	-0.4359	-0.4161	-0.3972	-0.3792	-0.3692	-0.3664	-0.3715	-0.3933	-0.4271	-0.4513	-0.4488	-0.4117	-0.3436	-0.2608	-0.1820	-0.1179	-0.0700	-0.0292	0.0224	0.0912	0.1581	0.2032	0.2272	0.2386	0.2444	0.2450	0.2250	0.1711	0.1047	0.0707	0.0876	0.1334	0.1751	0.1958	0.1972	0.1852	0.1709	0.1673	0.1762	0.1942	0.2143	0.2177	0.1916	0.1545	0.1447	0.1789	0.2417	0.3091
Fp2	-0.4306	-0.4571	-0.4749	-0.4709	-0.4396	-0.3855	-0.3258	-0.2834	-0.2669	-0.2613	-0.2466	-0.2136	-0.1569	-0.0819	-0.0070	0.0540	0.0929	0.1047	0.1057	0.1275	0.1821	0.2517	0.3074	0.3282	0.3146	0.2901	0.2762	0.2670	0.2439	0.2086	0.1819	0.1746	0.1782	0.1798	0.1758	0.1715	0.1639	0.1429	0.1155	0.1033	0.1205	0.1602	0.1965	0.2116	0.2164	0.2295	0.2486	0.2610	0.2693
AF8	-0.3445	-0.3379	-0.3161	-0.2812	-0.2378	-0.1870	-0.1331	-0.0936	-0.0784	-0.0672	-0.0356	0.0192	0.0910	0.1649	0.2211	0.2608	0.2933	0.3103	0.3118	0.3208	0.3489	0.3801	0.3960	0.3900	0.3659	0.3413	0.3347	0.3398	0.3295	0.2948	0.2581	0.2389	0.2363	0.2423	0.2533	0.2692	0.2820	0.2741	0.2415	0.2027	0.1753	0.1640	0.1645	0.1706	0.1829	0.2077	0.2440	0.2799	0.3072
AF4	-0.3102	-0.3272	-0.3534	-0.3598	-0.3351	-0.2856	-0.2295	-0.1845	-0.1568	-0.1341	-0.1010	-0.0579	-0.0105	0.0382	0.0883	0.1512	0.2300	0.3037	0.3552	0.3910	0.4209	0.4392	0.4365	0.4123	0.3740	0.3353	0.3085	0.2881	0.2580	0.2178	0.1829	0.1640	0.1637	0.1793	0.2016	0.2174	0.2137	0.1857	0.1478	0.1223	0.1205	0.1368	0.1561	0.1701	0.1845	0.2058	0.2299	0.2549	0.2902
AFz	-0.4362	-0.4429	-0.4564	-0.4623	-0.4555	-0.4409	-0.4203	-0.3974	-0.3803	-0.3651	-0.3395	-0.2978	-0.2389	-0.1668	-0.0905	-0.0158	0.0507	0.0988	0.1324	0.1713	0.2224	0.2719	0.3044	0.3127	0.3018	0.2915	0.2967	0.3041	0.2898	0.2533	0.2184	0.2030	0.2045	0.2104	0.2144	0.2165	0.2117	0.1928	0.1684	0.1572	0.1726	0.2100	0.2454	0.2606	0.2632	0.2699	0.2842	0.3018	0.3246
Fz	-0.4057	-0.4065	-0.4232	-0.4382	-0.4430	-0.4387	-0.4228	-0.3949	-0.3590	-0.3116	-0.2477	-0.1721	-0.0925	-0.0162	0.0526	0.1158	0.1729	0.2166	0.2469	0.2799	0.3280	0.3833	0.4289	0.4539	0.4557	0.4448	0.4359	0.4264	0.4040	0.3696	0.3366	0.3127	0.2946	0.2784	0.2661	0.2602	0.2544	0.2414	0.2276	0.2280	0.2531	0.2957	0.3317	0.3439	0.3406	0.3405	0.3502	0.3662	0.3852
F2	-0.3825	-0.3735	-0.3788	-0.3821	-0.3754	-0.3613	-0.3406	-0.3146	-0.2874	-0.2537	-0.2039	-0.1386	-0.0635	0.0122	0.0788	0.1361	0.1846	0.2179	0.2364	0.2574	0.2973	0.3500	0.3967	0.4231	0.4234	0.4070	0.3915	0.3800	0.3607	0.3275	0.2904	0.2585	0.2299	0.2016	0.1762	0.1570	0.1400	0.1172	0.0935	0.0856	0.1069	0.1520	0.1969	0.2218	0.2305	0.2399	0.2586	0.2844	0.3146
F4	-0.2968	-0.2740	-0.2845	-0.3038	-0.3051	-0.2873	-0.2597	-0.2297	-0.2059	-0.1828	-0.1441	-0.0848	-0.0108	0.0635	0.1214	0.1591	0.1805	0.1882	0.1886	0.1977	0.2305	0.2846	0.3448	0.3950	0.4247	0.4340	0.4316	0.4213	0.3977	0.3611	0.3254	0.2982	0.2704	0.2347	0.1949	0.1585	0.1254	0.0893	0.0545	0.0389	0.0583	0.1074	0.1548	0.1708	0.1585	0.1419	0.1375	0.1472	0.1735
F6	-0.1666	-0.1708	-0.1988	-0.2160	-0.2033	-0.1702	-0.1326	-0.0974	-0.0661	-0.0283	0.0261	0.0873	0.1433	0.1894	0.2234	0.2536	0.2897	0.3258	0.3541	0.3807	0.4131	0.4467	0.4729	0.4849	0.4768	0.4526	0.4274	0.4074	0.3820	0.3469	0.3182	0.3053	0.2966	0.2805	0.2579	0.2313	0.1953	0.1453	0.0951	0.0693	0.0799	0.1166	0.1522	0.1639	0.1519	0.1349	0.1293	0.1369	0.1553
F8	-0.0835	-0.0811	-0.0849	-0.0811	-0.0550	-0.0075	0.0436	0.0807	0.1044	0.1356	0.1928	0.2704	0.3530	0.4261	0.4787	0.5163	0.5456	0.5589	0.5524	0.5352	0.5181	0.5060	0.5001	0.5006	0.5050	0.5096	0.5116	0.5089	0.4998	0.4879	0.4822	0.4838	0.4823	0.4687	0.4415	0.4107	0.3895	0.3730	0.3490	0.3201	0.2938	0.2698	0.2463	0.2253	0.2080	0.1932	0.1849	0.1872	0.1982
FT8	0.0342	0.0465	0.0438	0.0391	0.0441	0.0651	0.0979	0.1278	0.1485	0.1782	0.2396	0.3270	0.4131	0.4727	0.5030	0.5283	0.5615	0.5890	0.6047	0.6192	0.6346	0.6387	0.6281	0.6086	0.5820	0.5530	0.5334	0.5326	0.5419	0.5406	0.5250	0.5045	0.4750	0.4352	0.4019	0.3874	0.3800	0.3577	0.3220	0.2941	0.2839	0.2858	0.2876	0.2775	0.2593	0.2515	0.2617	0.2788	0.2924
FC6	-0.1962	-0.2156	-0.2399	-0.2458	-0.2276	-0.2001	-0.1735	-0.1433	-0.1073	-0.0619	-0.0013	0.0704	0.1445	0.2149	0.2778	0.3304	0.3659	0.3770	0.3721	0.3734	0.3929	0.4249	0.4546	0.4703	0.4716	0.4652	0.4596	0.4560	0.4432	0.4159	0.3835	0.3524	0.3217	0.2889	0.2531	0.2191	0.1875	0.1531	0.1244	0.1165	0.1282	0.1452	0.1521	0.1409	0.1180	0.0997	0.0972	0.1074	0.1239
FC4	-0.3143	-0.3288	-0.3487	-0.3582	-0.3546	-0.3461	-0.3345	-0.3160	-0.2909	-0.2543	-0.1975	-0.1220	-0.0367	0.0453	0.1114	0.1607	0.1968	0.2168	0.2240	0.2379	0.2722	0.3174	0.3561	0.3790	0.3851	0.3813	0.3788	0.3782	0.3646	0.3284	0.2794	0.2297	0.1793	0.1265	0.0758	0.0322	-0.0080	-0.0495	-0.0847	-0.0991	-0.0862	-0.0559	-0.0314	-0.0268	-0.0329	-0.0323	-0.0194	0.0012	0.0260
FC2	-0.4235	-0.4319	-0.4527	-0.4686	-0.4713	-0.4646	-0.4485	-0.4222	-0.3881	-0.3400	-0.2700	-0.1834	-0.0936	-0.0147	0.0457	0.0936	0.1347	0.1643	0.1828	0.2060	0.2489	0.3052	0.3572	0.3913	0.4014	0.3946	0.3866	0.3823	0.3703	0.3422	0.3048	0.2656	0.2225	0.1745	0.1289	0.0930	0.0641	0.0359	0.0128	0.0071	0.0259	0.0615	0.0918	0.1025	0.1029	0.1094	0.1254	0.1459	0.1680
FCz	-0.4341	-0.4441	-0.4698	-0.4919	-0.4993	-0.4936	-0.4753	-0.4459	-0.4086	-0.3559	-0.2801	-0.1873	-0.0911	-0.0044	0.0663	0.1258	0.1774	0.2150	0.2375	0.2598	0.2982	0.3493	0.3958	0.4230	0.4255	0.4121	0.3984	0.3876	0.3682	0.3343	0.2960	0.2630	0.2331	0.2036	0.1795	0.1648	0.1549	0.1431	0.1324	0.1352	0.1598	0.1989	0.2326	0.2487	0.2549	0.2651	0.2828	0.3040	0.3240
Cz	-0.4707	-0.4932	-0.5273	-0.5589	-0.5787	-0.5858	-0.5783	-0.5569	-0.5242	-0.4719	-0.3910	-0.2899	-0.1880	-0.1005	-0.0300	0.0299	0.0818	0.1202	0.1447	0.1694	0.2098	0.2621	0.3105	0.3424	0.3511	0.3427	0.3339	0.3302	0.3197	0.2951	0.2641	0.2353	0.2075	0.1775	0.1503	0.1307	0.1129	0.0906	0.0678	0.0557	0.0620	0.0825	0.0999	0.1038	0.1021	0.1044	0.1105	0.1160	0.1171
C2	-0.5331	-0.5576	-0.5948	-0.6256	-0.6394	-0.6393	-0.6271	-0.6017	-0.5626	-0.5016	-0.4130	-0.3076	-0.2012	-0.1051	-0.0262	0.0371	0.0884	0.1233	0.1414	0.1593	0.1945	0.2440	0.2924	0.3261	0.3387	0.3374	0.3358	0.3359	0.3245	0.2925	0.2476	0.2018	0.1581	0.1155	0.0758	0.0422	0.0117	-0.0233	-0.0619	-0.0916	-0.0999	-0.0902	-0.0816	-0.0859	-0.0952	-0.0963	-0.0859	-0.0702	-0.0554
C4	-0.4362	-0.4690	-0.5099	-0.5397	-0.5513	-0.5507	-0.5394	-0.5162	-0.4814	-0.4282	-0.3528	-0.2651	-0.1774	-0.0979	-0.0321	0.0209	0.0634	0.0913	0.1037	0.1157	0.1442	0.1881	0.2345	0.2705	0.2899	0.2979	0.3069	0.3199	0.3239	0.3050	0.2670	0.2208	0.1699	0.1145	0.0604	0.0159	-0.0234	-0.0678	-0.1121	-0.1408	-0.1469	-0.1396	-0.1379	-0.1512	-0.1677	-0.1738	-0.1709	-0.1680	-0.1656
C6	-0.1825	-0.2030	-0.2256	-0.2372	-0.2324	-0.2192	-0.2028	-0.1809	-0.1498	-0.1021	-0.0389	0.0266	0.0883	0.1500	0.2056	0.2451	0.2702	0.2842	0.2909	0.3046	0.3339	0.3740	0.4189	0.4626	0.4937	0.5046	0.5040	0.5044	0.4990	0.4724	0.4247	0.3668	0.3075	0.2502	0.2001	0.1628	0.1252	0.0728	0.0182	-0.0158	-0.0227	-0.0170	-0.0182	-0.0289	-0.0367	-0.0347	-0.0297	-0.0330	-0.0416
T8	0.0651	0.0349	-0.0136	-0.0605	-0.0825	-0.0769	-0.0609	-0.0503	-0.0441	-0.0191	0.0518	0.1635	0.2768	0.3559	0.3970	0.4154	0.4172	0.4017	0.3789	0.3648	0.3646	0.3712	0.3786	0.3877	0.4004	0.4174	0.4422	0.4756	0.5018	0.5046	0.4855	0.4464	0.3900	0.3354	0.2944	0.2639	0.2395	0.2093	0.1654	0.1192	0.0918	0.0920	0.1022	0.1000	0.0867	0.0792	0.0882	0.1085	0.1236
TP8	-0.1347	-0.1710	-0.2209	-0.2690	-0.3020	-0.3193	-0.3248	-0.3200	-0.3091	-0.2893	-0.2492	-0.1873	-0.1173	-0.0538	-0.0008	0.0452	0.0799	0.0905	0.0788	0.0654	0.0659	0.0777	0.0933	0.1109	0.1299	0.1527	0.1845	0.2214	0.2438	0.2342	0.1958	0.1400	0.0755	0.0114	-0.0430	-0.0841	-0.1190	-0.1572	-0.1948	-0.2194	-0.2244	-0.2156	-0.2096	-0.2185	-0.2391	-0.2559	-0.2562	-0.2427	-0.2323
CP6	-0.3530	-0.3834	-0.4289	-0.4713	-0.5002	-0.5180	-0.5240	-0.5164	-0.4960	-0.4568	-0.3974	-0.3280	-0.2569	-0.1887	-0.1291	-0.0790	-0.0357	-0.0052	0.0066	0.0093	0.0195	0.0443	0.0784	0.1127	0.1392	0.1555	0.1684	0.1811	0.1802	0.1521	0.1037	0.0497	-0.0039	-0.0592	-0.1154	-0.1683	-0.2220	-0.2823	-0.3401	-0.3768	-0.3834	-0.3712	-0.3639	-0.3718	-0.3840	-0.3895	-0.3897	-0.3907	-0.3923
CP4	-0.5789	-0.6196	-0.6726	-0.7179	-0.7464	-0.7590	-0.7537	-0.7301	-0.6908	-0.6292	-0.5425	-0.4437	-0.3479	-0.2640	-0.1974	-0.1452	-0.1030	-0.0759	-0.0665	-0.0613	-0.0438	-0.0137	0.0180	0.0413	0.0520	0.0549	0.0608	0.0714	0.0716	0.0486	0.0085	-0.0370	-0.0842	-0.1341	-0.1839	-0.2284	-0.2720	-0.3236	-0.3796	-0.4239	-0.4442	-0.4457	-0.4495	-0.4675	-0.4911	-0.5095	-0.5214	-0.5292	-0.5341
CP2	-0.7803	-0.8139	-0.8609	-0.9041	-0.9318	-0.9428	-0.9347	-0.9074	-0.8639	-0.7956	-0.6957	-0.5785	-0.4642	-0.3656	-0.2866	-0.2231	-0.1713	-0.1355	-0.1164	-0.0990	-0.0662	-0.0204	0.0231	0.0531	0.0655	0.0672	0.0717	0.0812	0.0822	0.0632	0.0288	-0.0124	-0.0585	-0.1074	-0.1525	-0.1897	-0.2254	-0.2697	-0.3209	-0.3642	-0.3872	-0.3923	-0.3958	-0.4089	-0.4260	-0.4371	-0.4414	-0.4434	-0.4469
P2	-0.9618	-1.0043	-1.0579	-1.1041	-1.1320	-1.1427	-1.1367	-1.1158	-1.0822	-1.0279	-0.9484	-0.8538	-0.7588	-0.6742	-0.6046	-0.5475	-0.5003	-0.4661	-0.4456	-0.4255	-0.3892	-0.3392	-0.2917	-0.2585	-0.2428	-0.2373	-0.2290	-0.2159	-0.2131	-0.2318	-0.2667	-0.3075	-0.3518	-0.3985	-0.4416	-0.4769	-0.5114	-0.5559	-0.6099	-0.6597	-0.6895	-0.6976	-0.7016	-0.7161	-0.7361	-0.7496	-0.7538	-0.7550	-0.7582
P4	-0.7491	-0.7881	-0.8410	-0.8897	-0.9245	-0.9467	-0.9539	-0.9450	-0.9229	-0.8806	-0.8098	-0.7205	-0.6305	-0.5525	-0.4912	-0.4411	-0.3966	-0.3639	-0.3496	-0.3428	-0.3250	-0.2945	-0.2628	-0.2393	-0.2288	-0.2258	-0.2178	-0.2031	-0.1979	-0.2154	-0.2518	-0.2979	-0.3501	-0.4060	-0.4597	-0.5086	-0.5581	-0.6154	-0.6764	-0.7260	-0.7518	-0.7575	-0.7617	-0.7751	-0.7904	-0.7979	-0.7969	-0.7921	-0.7891
P6	-0.5299	-0.5757	-0.6419	-0.7087	-0.7642	-0.8068	-0.8302	-0.8329	-0.8205	-0.7874	-0.7257	-0.6460	-0.5666	-0.5011	-0.4543	-0.4193	-0.3902	-0.3715	-0.3669	-0.3669	-0.3575	-0.3355	-0.3076	-0.2824	-0.2655	-0.2527	-0.2344	-0.2110	-0.1987	-0.2117	-0.2476	-0.2968	-0.3541	-0.4168	-0.4775	-0.5280	-0.5719	-0.6205	-0.6737	-0.7181	-0.7416	-0.7475	-0.7541	-0.7715	-0.7911	-0.8006	-0.7976	-0.7872	-0.7764
P8	-0.1637	-0.2088	-0.2754	-0.3456	-0.4060	-0.4530	-0.4815	-0.4911	-0.4885	-0.4704	-0.4280	-0.3680	-0.3105	-0.2728	-0.2574	-0.2528	-0.2510	-0.2591	-0.2830	-0.3095	-0.3180	-0.3046	-0.2800	-0.2570	-0.2442	-0.2376	-0.2238	-0.1999	-0.1818	-0.1850	-0.2098	-0.2510	-0.3061	-0.3697	-0.4277	-0.4683	-0.4977	-0.5340	-0.5793	-0.6151	-0.6296	-0.6300	-0.6316	-0.6410	-0.6537	-0.6638	-0.6705	-0.6756	-0.6816
P10	0.0865	0.0733	0.0437	0.0133	-0.0094	-0.0315	-0.0556	-0.0767	-0.0906	-0.0903	-0.0711	-0.0400	-0.0088	0.0150	0.0284	0.0324	0.0244	-0.0032	-0.0474	-0.0887	-0.1133	-0.1252	-0.1327	-0.1409	-0.1509	-0.1575	-0.1524	-0.1342	-0.1181	-0.1204	-0.1426	-0.1768	-0.2133	-0.2458	-0.2775	-0.3073	-0.3234	-0.3213	-0.3079	-0.2894	-0.2696	-0.2544	-0.2506	-0.2566	-0.2630	-0.2623	-0.2560	-0.2487	-0.2428
PO8	-0.4510	-0.4974	-0.5625	-0.6280	-0.6865	-0.7392	-0.7796	-0.8021	-0.8098	-0.7981	-0.7601	-0.7029	-0.6433	-0.5987	-0.5775	-0.5709	-0.5711	-0.5821	-0.6058	-0.6300	-0.6371	-0.6253	-0.6078	-0.5996	-0.6061	-0.6167	-0.6121	-0.5887	-0.5662	-0.5640	-0.5852	-0.6254	-0.6798	-0.7408	-0.7979	-0.8434	-0.8811	-0.9217	-0.9669	-1.0055	-1.0261	-1.0287	-1.0268	-1.0328	-1.0436	-1.0488	-1.0448	-1.0342	-1.0212
PO4	-0.9449	-0.9947	-1.0689	-1.1428	-1.2000	-1.2346	-1.2420	-1.2242	-1.1917	-1.1474	-1.0889	-1.0214	-0.9548	-0.8954	-0.8435	-0.7942	-0.7507	-0.7279	-0.7334	-0.7505	-0.7538	-0.7358	-0.7052	-0.6735	-0.6487	-0.6301	-0.6120	-0.5979	-0.6027	-0.6320	-0.6729	-0.7139	-0.7547	-0.7976	-0.8416	-0.8878	-0.9424	-1.0097	-1.0788	-1.1289	-1.1454	-1.1330	-1.1166	-1.1193	-1.1397	-1.1635	-1.1811	-1.1869	-1.1787
O2	-0.8586	-0.9060	-0.9636	-1.0176	-1.0650	-1.1081	-1.1407	-1.1554	-1.1515	-1.1261	-1.0759	-1.0067	-0.9332	-0.8733	-0.8340	-0.8081	-0.7921	-0.7910	-0.8026	-0.8107	-0.7985	-0.7694	-0.7405	-0.7255	-0.7291	-0.7401	-0.7381	-0.7199	-0.7074	-0.7173	-0.7452	-0.7841	-0.8341	-0.8926	-0.9493	-0.9936	-1.0273	-1.0622	-1.1027	-1.1411	-1.1660	-1.1738	-1.1760	-1.1849	-1.1949	-1.1945	-1.1835	-1.1664	-1.1482
EXG1	-0.1170	-0.1062	-0.0933	-0.0910	-0.1045	-0.1236	-0.1300	-0.1176	-0.1001	-0.0830	-0.0602	-0.0343	-0.0141	0.0009	0.0157	0.0314	0.0495	0.0730	0.0949	0.1045	0.1101	0.1233	0.1399	0.1511	0.1498	0.1423	0.1491	0.1780	0.2189	0.2594	0.2845	0.2952	0.3164	0.3587	0.4068	0.4457	0.4691	0.4743	0.4652	0.4518	0.4455	0.4497	0.4506	0.4339	0.4062	0.3821	0.3737	0.3916	0.4237
EXG2	0.0468	0.0411	0.0256	0.0203	0.0342	0.0605	0.0880	0.1020	0.0962	0.0877	0.0988	0.1318	0.1749	0.2128	0.2387	0.2607	0.2819	0.2915	0.2878	0.2859	0.2920	0.2947	0.2878	0.2764	0.2643	0.2565	0.2578	0.2627	0.2637	0.2630	0.2714	0.2894	0.3045	0.3105	0.3101	0.3097	0.3134	0.3194	0.3291	0.3444	0.3601	0.3680	0.3639	0.3490	0.3332	0.3287	0.3324	0.3314	0.3248
EXG3	-0.3859	-0.3751	-0.3608	-0.3489	-0.3466	-0.3556	-0.3727	-0.3906	-0.3944	-0.3655	-0.3085	-0.2479	-0.1950	-0.1429	-0.0813	-0.0060	0.0683	0.1136	0.1256	0.1317	0.1504	0.1704	0.1730	0.1577	0.1417	0.1420	0.1577	0.1690	0.1560	0.1246	0.1039	0.1099	0.1305	0.1479	0.1588	0.1704	0.1793	0.1778	0.1746	0.1808	0.1917	0.1961	0.1877	0.1737	0.1693	0.1787	0.1882	0.1891	0.1919
EXG4	-0.0631	-0.0522	-0.0486	-0.0473	-0.0444	-0.0419	-0.0393	-0.0367	-0.0402	-0.0464	-0.0443	-0.0360	-0.0296	-0.0260	-0.0204	-0.0085	0.0071	0.0214	0.0343	0.0507	0.0737	0.0976	0.1155	0.1239	0.1191	0.1056	0.0979	0.1007	0.1063	0.1101	0.1141	0.1204	0.1280	0.1358	0.1407	0.1425	0.1473	0.1581	0.1721	0.1874	0.2073	0.2306	0.2456	0.2440	0.2341	0.2279	0.2275	0.2308	0.2351
Gaze_X	819.2788	819.2165	819.2343	819.4541	819.5410	819.4431	819.4203	819.6326	819.8416	819.7279	819.6757	819.8328	819.8939	819.7556	819.7019	819.8012	819.8814	819.8995	819.8163	819.7299	819.7571	819.8661	819.9493	819.8854	819.7864	819.7958	819.8801	819.7707	819.5597	819.6340	819.8188	819.8388	819.7325	819.6535	819.5756	819.5913	819.6093	819.5110	819.5299	819.6958	819.8685	819.8298	819.6472	819.6344	819.6920	819.5652	819.3920	819.5156	819.7346
Gaze_Y	498.6302	498.5700	498.5528	498.6788	498.6513	498.4245	498.3974	498.5307	498.5832	498.5515	498.5195	498.5776	498.5885	498.4043	498.2983	498.3238	498.3958	498.4884	498.4147	498.3037	498.3189	498.3688	498.4329	498.4883	498.3915	498.2241	498.1746	498.1926	497.9835	497.7844	497.9488	498.1485	498.2269	498.2690	498.1891	498.0757	498.0298	498.0030	498.1023	498.1960	498.0658	497.9310	497.8123	497.7543	497.8444	497.7920	497.4548	497.2487	497.4855
ROI Occipital	-0.9641	-1.0082	-1.0604	-1.1094	-1.1524	-1.1911	-1.2196	-1.2298	-1.2193	-1.1843	-1.1246	-1.0512	-0.9803	-0.9254	-0.8877	-0.8576	-0.8329	-0.8215	-0.8233	-0.8234	-0.8055	-0.7742	-0.7468	-0.7346	-0.7407	-0.7557	-0.7612	-0.7544	-0.7555	-0.7771	-0.8105	-0.8486	-0.8938	-0.9441	-0.9871	-1.0149	-1.0358	-1.0636	-1.1007	-1.1363	-1.1572	-1.1604	-1.1598	-1.1682	-1.1767	-1.1719	-1.1549	-1.1348	-1.1178
MGFPower	0.5250	0.5356	0.5463	0.5569	0.5671	0.5759	0.5811	0.5824	0.5802	0.5761	0.5742	0.5766	0.5821	0.5889	0.5942	0.5957	0.5947	0.5945	0.5972	0.6008	0.6015	0.5991	0.5965	0.5954	0.5961	0.5968	0.5971	0.5986	0.6030	0.6078	0.6085	0.6049	0.5996	0.5948	0.5931	0.5946	0.5983	0.6034	0.6105	0.6201	0.6312	0.6430	0.6544	0.6635	0.6688	0.6724	0.6772	0.6831	0.6895
[truncated: 719 more columns]
