# Supplementary material for: The Impact of Task Demands on Fixation-Related Brain Potentials during Guided Search
Source: PLoS One. 2016 Jun 10;11(6):e0157260. doi: 10.1371/journal.pone.0157260 (PMC4902222; doi:10.1371/journal.pone.0157260)
Supplement: S5 File — Grand average Non-target FRP from the 2Back condition. (TXT) [file pone.0157260.s006.txt]

time	-500.0000	-498.0469	-496.0938	-494.1406	-492.1875	-490.2344	-488.2812	-486.3281	-484.3750	-482.4219	-480.4688	-478.5156	-476.5625	-474.6094	-472.6562	-470.7031	-468.7500	-466.7969	-464.8438	-462.8906	-460.9375	-458.9844	-457.0312	-455.0781	-453.1250	-451.1719	-449.2188	-447.2656	-445.3125	-443.3594	-441.4062	-439.4531	-437.5000	-435.5469	-433.5938	-431.6406	-429.6875	-427.7344	-425.7812	-423.8281	-421.8750	-419.9219	-417.9688	-416.0156	-414.0625	-412.1094	-410.1562	-408.2031	-406.2500
Fp1	-0.4522	-0.4665	-0.4710	-0.4784	-0.4786	-0.4587	-0.4244	-0.3849	-0.3514	-0.3349	-0.3324	-0.3342	-0.3384	-0.3455	-0.3475	-0.3353	-0.3112	-0.2888	-0.2770	-0.2653	-0.2405	-0.1999	-0.1451	-0.0763	0.0020	0.0686	0.1010	0.1035	0.1010	0.1128	0.1443	0.1859	0.2157	0.2189	0.1986	0.1671	0.1342	0.1057	0.0880	0.0853	0.0941	0.1074	0.1115	0.0971	0.0788	0.0760	0.0847	0.0911	0.0995
AF7	-0.0927	-0.1265	-0.1487	-0.1586	-0.1512	-0.1293	-0.1065	-0.0886	-0.0792	-0.0835	-0.0994	-0.1189	-0.1294	-0.1163	-0.0774	-0.0258	0.0234	0.0589	0.0758	0.0814	0.0859	0.0959	0.1184	0.1571	0.2077	0.2559	0.2930	0.3302	0.3794	0.4316	0.4664	0.4690	0.4398	0.3973	0.3640	0.3450	0.3299	0.3090	0.2857	0.2697	0.2632	0.2632	0.2647	0.2651	0.2713	0.2878	0.3074	0.3209	0.3313
AF3	-0.3120	-0.3123	-0.3017	-0.3026	-0.3111	-0.3100	-0.2959	-0.2756	-0.2609	-0.2580	-0.2606	-0.2615	-0.2566	-0.2408	-0.2098	-0.1657	-0.1173	-0.0758	-0.0487	-0.0301	-0.0082	0.0229	0.0602	0.0989	0.1379	0.1724	0.1954	0.2081	0.2177	0.2294	0.2419	0.2464	0.2331	0.2046	0.1803	0.1770	0.1919	0.2132	0.2367	0.2600	0.2775	0.2826	0.2684	0.2393	0.2163	0.2143	0.2236	0.2271	0.2236
F1	-0.3398	-0.3643	-0.3757	-0.3796	-0.3724	-0.3465	-0.3039	-0.2517	-0.2032	-0.1725	-0.1605	-0.1563	-0.1509	-0.1403	-0.1207	-0.0908	-0.0531	-0.0135	0.0198	0.0466	0.0709	0.0923	0.1125	0.1388	0.1751	0.2109	0.2333	0.2422	0.2454	0.2510	0.2631	0.2802	0.2950	0.2999	0.2981	0.3019	0.3158	0.3356	0.3580	0.3778	0.3892	0.3888	0.3720	0.3442	0.3231	0.3183	0.3231	0.3251	0.3251
F3	-0.3322	-0.3518	-0.3619	-0.3679	-0.3644	-0.3429	-0.3042	-0.2545	-0.2058	-0.1734	-0.1626	-0.1660	-0.1714	-0.1676	-0.1478	-0.1131	-0.0675	-0.0145	0.0396	0.0887	0.1279	0.1550	0.1751	0.1989	0.2337	0.2694	0.2878	0.2859	0.2739	0.2624	0.2558	0.2540	0.2538	0.2516	0.2513	0.2629	0.2877	0.3185	0.3483	0.3703	0.3772	0.3661	0.3377	0.3012	0.2721	0.2579	0.2558	0.2594	0.2708
F5	-0.1165	-0.1388	-0.1516	-0.1549	-0.1451	-0.1251	-0.1016	-0.0705	-0.0390	-0.0238	-0.0249	-0.0306	-0.0249	0.0063	0.0595	0.1134	0.1565	0.1934	0.2269	0.2565	0.2792	0.3006	0.3313	0.3686	0.4076	0.4400	0.4537	0.4540	0.4566	0.4677	0.4767	0.4697	0.4466	0.4174	0.3929	0.3774	0.3668	0.3620	0.3677	0.3800	0.3951	0.4146	0.4276	0.4191	0.3952	0.3755	0.3722	0.3875	0.4188
F7	0.0520	0.0386	0.0349	0.0403	0.0488	0.0478	0.0334	0.0252	0.0307	0.0293	0.0079	-0.0203	-0.0310	-0.0094	0.0415	0.1026	0.1540	0.1896	0.2120	0.2286	0.2445	0.2572	0.2708	0.2990	0.3507	0.4163	0.4730	0.5112	0.5352	0.5458	0.5398	0.5129	0.4671	0.4163	0.3735	0.3385	0.3053	0.2745	0.2574	0.2657	0.2916	0.3153	0.3280	0.3326	0.3336	0.3318	0.3277	0.3255	0.3306
FT7	0.1849	0.1777	0.1465	0.1138	0.1177	0.1526	0.1860	0.2083	0.2128	0.1783	0.1115	0.0642	0.0736	0.1253	0.1892	0.2452	0.2800	0.2920	0.2944	0.3107	0.3547	0.4103	0.4522	0.4781	0.4992	0.5175	0.5292	0.5324	0.5339	0.5405	0.5449	0.5414	0.5336	0.5167	0.4854	0.4448	0.3993	0.3547	0.3221	0.3138	0.3329	0.3642	0.3848	0.3830	0.3617	0.3355	0.3209	0.3192	0.3229
FC5	-0.1824	-0.1875	-0.1743	-0.1649	-0.1727	-0.1909	-0.2020	-0.1903	-0.1607	-0.1294	-0.1049	-0.0877	-0.0706	-0.0463	-0.0194	0.0066	0.0483	0.1191	0.2013	0.2682	0.3064	0.3168	0.3148	0.3160	0.3248	0.3334	0.3295	0.3130	0.3002	0.2984	0.2966	0.2907	0.2888	0.2905	0.2932	0.3014	0.3153	0.3293	0.3404	0.3494	0.3551	0.3511	0.3321	0.3056	0.2878	0.2867	0.2971	0.3111	0.3314
FC3	-0.2600	-0.2823	-0.2984	-0.3159	-0.3331	-0.3375	-0.3203	-0.2814	-0.2359	-0.2037	-0.1887	-0.1800	-0.1666	-0.1468	-0.1226	-0.0917	-0.0489	0.0045	0.0579	0.1036	0.1351	0.1461	0.1440	0.1513	0.1803	0.2142	0.2325	0.2375	0.2405	0.2469	0.2581	0.2741	0.2931	0.3065	0.3103	0.3146	0.3267	0.3445	0.3615	0.3697	0.3669	0.3537	0.3272	0.2942	0.2742	0.2772	0.2940	0.3055	0.3075
FC1	-0.3648	-0.3878	-0.4011	-0.4087	-0.4068	-0.3887	-0.3540	-0.3068	-0.2612	-0.2342	-0.2274	-0.2293	-0.2291	-0.2213	-0.2060	-0.1857	-0.1595	-0.1281	-0.0986	-0.0750	-0.0584	-0.0481	-0.0387	-0.0221	0.0067	0.0380	0.0564	0.0609	0.0620	0.0687	0.0830	0.1038	0.1275	0.1457	0.1571	0.1710	0.1915	0.2144	0.2362	0.2545	0.2658	0.2671	0.2539	0.2286	0.2041	0.1901	0.1853	0.1825	0.1815
C1	-0.4199	-0.4424	-0.4620	-0.4826	-0.4999	-0.5026	-0.4852	-0.4494	-0.4103	-0.3874	-0.3837	-0.3898	-0.3979	-0.4016	-0.3954	-0.3768	-0.3450	-0.3053	-0.2696	-0.2421	-0.2213	-0.2069	-0.1953	-0.1784	-0.1497	-0.1157	-0.0876	-0.0661	-0.0465	-0.0274	-0.0080	0.0138	0.0367	0.0548	0.0680	0.0844	0.1049	0.1231	0.1376	0.1489	0.1558	0.1566	0.1498	0.1392	0.1347	0.1410	0.1525	0.1584	0.1578
C3	-0.3673	-0.3776	-0.3830	-0.3928	-0.4081	-0.4170	-0.4071	-0.3745	-0.3382	-0.3234	-0.3276	-0.3329	-0.3294	-0.3123	-0.2827	-0.2457	-0.1998	-0.1463	-0.0976	-0.0625	-0.0420	-0.0351	-0.0365	-0.0341	-0.0193	-0.0002	0.0099	0.0139	0.0228	0.0411	0.0662	0.0939	0.1205	0.1391	0.1475	0.1534	0.1612	0.1675	0.1706	0.1748	0.1826	0.1895	0.1870	0.1773	0.1735	0.1821	0.1976	0.2112	0.2227
C5	-0.2124	-0.2310	-0.2543	-0.2808	-0.3064	-0.3227	-0.3206	-0.2913	-0.2472	-0.2183	-0.2138	-0.2204	-0.2209	-0.2030	-0.1652	-0.1141	-0.0531	0.0148	0.0783	0.1271	0.1534	0.1554	0.1490	0.1493	0.1570	0.1693	0.1803	0.1825	0.1769	0.1722	0.1745	0.1880	0.2147	0.2412	0.2560	0.2672	0.2780	0.2717	0.2401	0.2038	0.1827	0.1731	0.1644	0.1570	0.1585	0.1729	0.1942	0.2132	0.2316
T7	-0.0610	-0.0535	-0.0585	-0.0624	-0.0573	-0.0551	-0.0624	-0.0720	-0.0777	-0.0814	-0.0885	-0.0957	-0.0941	-0.0788	-0.0469	-0.0028	0.0446	0.0847	0.1045	0.1095	0.1193	0.1382	0.1564	0.1663	0.1666	0.1602	0.1473	0.1349	0.1409	0.1675	0.1918	0.2042	0.2143	0.2200	0.2177	0.2136	0.2112	0.2086	0.1984	0.1783	0.1593	0.1517	0.1503	0.1436	0.1299	0.1158	0.1074	0.1017	0.0914
TP7	-0.2073	-0.1927	-0.1878	-0.1933	-0.2036	-0.2075	-0.2019	-0.1931	-0.1902	-0.1983	-0.2126	-0.2303	-0.2524	-0.2678	-0.2586	-0.2247	-0.1858	-0.1603	-0.1451	-0.1221	-0.0900	-0.0664	-0.0596	-0.0667	-0.0845	-0.1036	-0.1090	-0.0946	-0.0705	-0.0524	-0.0490	-0.0554	-0.0579	-0.0569	-0.0597	-0.0685	-0.0858	-0.1118	-0.1361	-0.1447	-0.1326	-0.1086	-0.0908	-0.0906	-0.1053	-0.1256	-0.1460	-0.1676	-0.1826
CP5	-0.3784	-0.3905	-0.4104	-0.4424	-0.4754	-0.4923	-0.4907	-0.4730	-0.4477	-0.4355	-0.4437	-0.4590	-0.4660	-0.4528	-0.4170	-0.3711	-0.3246	-0.2792	-0.2398	-0.2087	-0.1853	-0.1738	-0.1782	-0.1914	-0.1984	-0.1942	-0.1877	-0.1880	-0.1939	-0.1936	-0.1786	-0.1526	-0.1254	-0.1068	-0.0969	-0.0883	-0.0804	-0.0785	-0.0810	-0.0775	-0.0653	-0.0579	-0.0661	-0.0826	-0.0968	-0.1057	-0.1086	-0.1074	-0.1003
CP3	-0.5675	-0.5841	-0.6003	-0.6210	-0.6433	-0.6562	-0.6527	-0.6309	-0.6035	-0.5941	-0.6042	-0.6171	-0.6208	-0.6109	-0.5878	-0.5552	-0.5133	-0.4664	-0.4259	-0.3969	-0.3788	-0.3736	-0.3800	-0.3883	-0.3872	-0.3777	-0.3687	-0.3615	-0.3513	-0.3327	-0.3057	-0.2735	-0.2381	-0.2049	-0.1773	-0.1519	-0.1282	-0.1127	-0.1083	-0.1082	-0.1046	-0.0996	-0.1015	-0.1106	-0.1188	-0.1206	-0.1147	-0.1066	-0.1000
CP1	-0.6360	-0.6671	-0.7000	-0.7367	-0.7697	-0.7869	-0.7848	-0.7675	-0.7482	-0.7434	-0.7537	-0.7677	-0.7775	-0.7796	-0.7710	-0.7499	-0.7150	-0.6717	-0.6324	-0.6029	-0.5822	-0.5687	-0.5613	-0.5530	-0.5334	-0.5034	-0.4716	-0.4397	-0.4065	-0.3720	-0.3360	-0.2985	-0.2617	-0.2322	-0.2105	-0.1886	-0.1656	-0.1469	-0.1330	-0.1213	-0.1110	-0.1044	-0.1055	-0.1125	-0.1177	-0.1162	-0.1095	-0.1063	-0.1085
P1	-0.8166	-0.8474	-0.8816	-0.9221	-0.9608	-0.9842	-0.9898	-0.9819	-0.9718	-0.9771	-0.9997	-1.0246	-1.0404	-1.0439	-1.0340	-1.0109	-0.9753	-0.9335	-0.8982	-0.8744	-0.8590	-0.8494	-0.8430	-0.8333	-0.8133	-0.7851	-0.7572	-0.7318	-0.7067	-0.6799	-0.6495	-0.6141	-0.5767	-0.5457	-0.5210	-0.4937	-0.4631	-0.4354	-0.4133	-0.3975	-0.3855	-0.3757	-0.3731	-0.3796	-0.3881	-0.3926	-0.3932	-0.3956	-0.4012
P3	-0.7800	-0.8100	-0.8424	-0.8803	-0.9179	-0.9426	-0.9506	-0.9442	-0.9328	-0.9327	-0.9471	-0.9634	-0.9714	-0.9662	-0.9460	-0.9133	-0.8707	-0.8250	-0.7875	-0.7612	-0.7431	-0.7329	-0.7292	-0.7239	-0.7087	-0.6864	-0.6664	-0.6511	-0.6368	-0.6179	-0.5912	-0.5581	-0.5240	-0.4961	-0.4746	-0.4532	-0.4322	-0.4168	-0.4053	-0.3938	-0.3819	-0.3747	-0.3781	-0.3892	-0.3990	-0.4034	-0.4028	-0.4041	-0.4101
P5	-0.6116	-0.6256	-0.6447	-0.6740	-0.7074	-0.7292	-0.7332	-0.7227	-0.7100	-0.7134	-0.7340	-0.7565	-0.7688	-0.7656	-0.7465	-0.7161	-0.6765	-0.6317	-0.5909	-0.5567	-0.5280	-0.5099	-0.5069	-0.5139	-0.5209	-0.5241	-0.5275	-0.5320	-0.5319	-0.5226	-0.5051	-0.4831	-0.4611	-0.4469	-0.4420	-0.4367	-0.4256	-0.4127	-0.3999	-0.3855	-0.3697	-0.3587	-0.3583	-0.3636	-0.3691	-0.3754	-0.3830	-0.3934	-0.4031
P7	-0.4367	-0.4376	-0.4455	-0.4649	-0.4908	-0.5095	-0.5158	-0.5141	-0.5151	-0.5311	-0.5606	-0.5910	-0.6134	-0.6223	-0.6143	-0.5929	-0.5636	-0.5307	-0.4968	-0.4591	-0.4187	-0.3876	-0.3760	-0.3832	-0.3983	-0.4109	-0.4179	-0.4186	-0.4126	-0.4020	-0.3898	-0.3783	-0.3697	-0.3665	-0.3638	-0.3551	-0.3439	-0.3382	-0.3386	-0.3383	-0.3310	-0.3224	-0.3246	-0.3383	-0.3549	-0.3694	-0.3800	-0.3885	-0.3928
P9	-0.1173	-0.1078	-0.1074	-0.1167	-0.1274	-0.1340	-0.1404	-0.1494	-0.1616	-0.1800	-0.2063	-0.2353	-0.2569	-0.2638	-0.2568	-0.2417	-0.2239	-0.2111	-0.2091	-0.2106	-0.2063	-0.1997	-0.1998	-0.2062	-0.2083	-0.2000	-0.1864	-0.1746	-0.1637	-0.1491	-0.1345	-0.1274	-0.1303	-0.1401	-0.1483	-0.1510	-0.1508	-0.1510	-0.1576	-0.1736	-0.1924	-0.2083	-0.2213	-0.2277	-0.2254	-0.2186	-0.2165	-0.2286	-0.2477
PO7	-0.6435	-0.6606	-0.6825	-0.7145	-0.7546	-0.7936	-0.8262	-0.8493	-0.8665	-0.8911	-0.9263	-0.9598	-0.9801	-0.9820	-0.9640	-0.9301	-0.8896	-0.8561	-0.8381	-0.8288	-0.8189	-0.8090	-0.8026	-0.8013	-0.8022	-0.8012	-0.7989	-0.7961	-0.7894	-0.7753	-0.7550	-0.7305	-0.7022	-0.6773	-0.6600	-0.6436	-0.6239	-0.6030	-0.5834	-0.5680	-0.5589	-0.5586	-0.5669	-0.5752	-0.5763	-0.5723	-0.5675	-0.5690	-0.5781
PO3	-0.9146	-0.9507	-0.9897	-1.0334	-1.0769	-1.1110	-1.1344	-1.1500	-1.1636	-1.1865	-1.2208	-1.2544	-1.2759	-1.2804	-1.2666	-1.2368	-1.1955	-1.1526	-1.1191	-1.0959	-1.0789	-1.0680	-1.0618	-1.0545	-1.0390	-1.0173	-0.9980	-0.9830	-0.9672	-0.9474	-0.9234	-0.8960	-0.8687	-0.8483	-0.8339	-0.8155	-0.7905	-0.7639	-0.7373	-0.7114	-0.6895	-0.6734	-0.6643	-0.6621	-0.6634	-0.6643	-0.6658	-0.6748	-0.6896
O1	-0.8145	-0.8485	-0.8880	-0.9318	-0.9743	-1.0085	-1.0337	-1.0501	-1.0619	-1.0809	-1.1105	-1.1394	-1.1563	-1.1559	-1.1391	-1.1110	-1.0761	-1.0423	-1.0188	-1.0038	-0.9930	-0.9887	-0.9918	-0.9944	-0.9876	-0.9757	-0.9701	-0.9713	-0.9730	-0.9708	-0.9609	-0.9431	-0.9235	-0.9081	-0.8932	-0.8707	-0.8418	-0.8109	-0.7786	-0.7497	-0.7299	-0.7186	-0.7142	-0.7155	-0.7190	-0.7214	-0.7247	-0.7359	-0.7516
Iz	-0.4714	-0.4963	-0.5249	-0.5575	-0.5900	-0.6144	-0.6302	-0.6365	-0.6328	-0.6286	-0.6293	-0.6302	-0.6268	-0.6192	-0.6135	-0.6150	-0.6177	-0.6173	-0.6205	-0.6304	-0.6444	-0.6595	-0.6705	-0.6681	-0.6487	-0.6240	-0.6073	-0.5992	-0.5937	-0.5876	-0.5786	-0.5632	-0.5446	-0.5298	-0.5141	-0.4916	-0.4680	-0.4465	-0.4264	-0.4121	-0.4039	-0.3950	-0.3852	-0.3811	-0.3844	-0.3916	-0.4038	-0.4265	-0.4502
Oz	-0.8227	-0.8644	-0.9095	-0.9593	-1.0078	-1.0458	-1.0738	-1.0938	-1.1094	-1.1299	-1.1565	-1.1796	-1.1923	-1.1936	-1.1850	-1.1680	-1.1433	-1.1161	-1.0959	-1.0861	-1.0854	-1.0900	-1.0935	-1.0879	-1.0693	-1.0458	-1.0290	-1.0196	-1.0123	-1.0038	-0.9911	-0.9718	-0.9490	-0.9300	-0.9127	-0.8879	-0.8540	-0.8159	-0.7778	-0.7461	-0.7229	-0.7048	-0.6929	-0.6900	-0.6933	-0.6964	-0.6975	-0.7055	-0.7201
POz	-1.0409	-1.0713	-1.1060	-1.1489	-1.1925	-1.2265	-1.2521	-1.2734	-1.2952	-1.3259	-1.3650	-1.4022	-1.4302	-1.4466	-1.4492	-1.4353	-1.4052	-1.3685	-1.3378	-1.3163	-1.3014	-1.2902	-1.2791	-1.2619	-1.2317	-1.1931	-1.1577	-1.1287	-1.1037	-1.0793	-1.0522	-1.0196	-0.9836	-0.9502	-0.9177	-0.8775	-0.8320	-0.7902	-0.7547	-0.7266	-0.7058	-0.6898	-0.6794	-0.6765	-0.6787	-0.6800	-0.6778	-0.6789	-0.6849
Pz	-0.8839	-0.9183	-0.9544	-0.9940	-1.0305	-1.0544	-1.0648	-1.0651	-1.0638	-1.0742	-1.0975	-1.1230	-1.1418	-1.1495	-1.1417	-1.1151	-1.0715	-1.0224	-0.9822	-0.9542	-0.9345	-0.9197	-0.9064	-0.8890	-0.8614	-0.8264	-0.7907	-0.7553	-0.7210	-0.6887	-0.6559	-0.6196	-0.5816	-0.5487	-0.5211	-0.4907	-0.4573	-0.4273	-0.4024	-0.3827	-0.3674	-0.3557	-0.3511	-0.3543	-0.3609	-0.3668	-0.3723	-0.3830	-0.3983
CPz	-0.6805	-0.7169	-0.7540	-0.7939	-0.8267	-0.8407	-0.8378	-0.8248	-0.8114	-0.8108	-0.8242	-0.8408	-0.8519	-0.8560	-0.8525	-0.8380	-0.8091	-0.7710	-0.7360	-0.7084	-0.6863	-0.6673	-0.6484	-0.6245	-0.5908	-0.5525	-0.5192	-0.4905	-0.4617	-0.4318	-0.4006	-0.3665	-0.3302	-0.2972	-0.2673	-0.2335	-0.1956	-0.1593	-0.1274	-0.1007	-0.0807	-0.0691	-0.0701	-0.0830	-0.0983	-0.1085	-0.1141	-0.1226	-0.1338
Fpz	-0.4504	-0.4676	-0.4795	-0.4933	-0.4993	-0.4844	-0.4557	-0.4226	-0.3922	-0.3757	-0.3776	-0.3929	-0.4151	-0.4349	-0.4406	-0.4290	-0.4085	-0.3942	-0.3936	-0.3945	-0.3835	-0.3565	-0.3108	-0.2489	-0.1840	-0.1362	-0.1143	-0.1074	-0.0988	-0.0807	-0.0527	-0.0194	0.0046	0.0062	-0.0033	-0.0016	0.0128	0.0264	0.0352	0.0398	0.0389	0.0318	0.0090	-0.0369	-0.0861	-0.1120	-0.1141	-0.1085	-0.0954
Fp2	-0.2911	-0.3435	-0.3916	-0.4273	-0.4369	-0.4147	-0.3726	-0.3234	-0.2860	-0.2788	-0.2949	-0.3118	-0.3195	-0.3203	-0.3144	-0.3039	-0.2956	-0.2969	-0.3090	-0.3215	-0.3286	-0.3279	-0.3050	-0.2485	-0.1688	-0.0965	-0.0590	-0.0552	-0.0565	-0.0416	-0.0170	0.0015	0.0066	0.0020	0.0018	0.0186	0.0441	0.0617	0.0714	0.0824	0.0942	0.0972	0.0817	0.0527	0.0319	0.0323	0.0425	0.0487	0.0585
AF8	-0.2575	-0.2806	-0.2877	-0.2788	-0.2525	-0.2104	-0.1617	-0.1149	-0.0849	-0.0817	-0.0925	-0.0959	-0.0886	-0.0836	-0.0915	-0.1119	-0.1305	-0.1354	-0.1298	-0.1189	-0.1125	-0.1217	-0.1358	-0.1293	-0.0934	-0.0457	-0.0102	0.0037	0.0103	0.0312	0.0675	0.0999	0.1103	0.0934	0.0616	0.0325	0.0119	0.0059	0.0280	0.0777	0.1386	0.1834	0.1815	0.1341	0.0753	0.0335	0.0188	0.0304	0.0650
AF4	-0.3181	-0.3236	-0.3393	-0.3648	-0.3775	-0.3535	-0.2941	-0.2170	-0.1472	-0.1043	-0.0891	-0.0917	-0.1068	-0.1326	-0.1673	-0.2125	-0.2567	-0.2810	-0.2890	-0.2917	-0.2884	-0.2695	-0.2250	-0.1583	-0.0890	-0.0387	-0.0110	0.0056	0.0208	0.0370	0.0544	0.0713	0.0843	0.0913	0.0982	0.1127	0.1288	0.1365	0.1365	0.1316	0.1278	0.1274	0.1212	0.1129	0.1213	0.1506	0.1870	0.2141	0.2322
AFz	-0.3899	-0.4066	-0.4074	-0.3974	-0.3713	-0.3274	-0.2766	-0.2256	-0.1838	-0.1630	-0.1615	-0.1693	-0.1807	-0.1898	-0.1903	-0.1825	-0.1676	-0.1493	-0.1353	-0.1238	-0.1101	-0.0938	-0.0709	-0.0336	0.0163	0.0599	0.0794	0.0787	0.0771	0.0881	0.1103	0.1330	0.1468	0.1488	0.1487	0.1608	0.1858	0.2140	0.2433	0.2731	0.2967	0.3042	0.2867	0.2493	0.2138	0.1962	0.1921	0.1893	0.1888
Fz	-0.3816	-0.4011	-0.4103	-0.4106	-0.3953	-0.3598	-0.3111	-0.2566	-0.2075	-0.1767	-0.1649	-0.1628	-0.1633	-0.1618	-0.1543	-0.1381	-0.1131	-0.0836	-0.0584	-0.0388	-0.0225	-0.0080	0.0086	0.0315	0.0609	0.0865	0.0975	0.0969	0.0961	0.1021	0.1139	0.1283	0.1424	0.1536	0.1668	0.1907	0.2222	0.2524	0.2777	0.2964	0.3066	0.3052	0.2860	0.2524	0.2199	0.2006	0.1933	0.1883	0.1863
F2	-0.3562	-0.3748	-0.3807	-0.3744	-0.3495	-0.3058	-0.2559	-0.2085	-0.1693	-0.1466	-0.1416	-0.1487	-0.1632	-0.1792	-0.1866	-0.1798	-0.1600	-0.1349	-0.1160	-0.1049	-0.0953	-0.0826	-0.0643	-0.0384	-0.0060	0.0239	0.0424	0.0501	0.0533	0.0595	0.0730	0.0932	0.1169	0.1409	0.1664	0.1983	0.2339	0.2673	0.2972	0.3208	0.3335	0.3314	0.3082	0.2691	0.2326	0.2107	0.2009	0.1941	0.1898
F4	-0.2934	-0.3156	-0.3225	-0.3180	-0.3007	-0.2662	-0.2222	-0.1834	-0.1555	-0.1362	-0.1237	-0.1187	-0.1240	-0.1380	-0.1488	-0.1413	-0.1124	-0.0780	-0.0573	-0.0494	-0.0430	-0.0341	-0.0236	-0.0113	0.0016	0.0093	0.0098	0.0077	0.0090	0.0174	0.0324	0.0512	0.0751	0.1083	0.1514	0.2001	0.2460	0.2866	0.3251	0.3559	0.3721	0.3730	0.3561	0.3258	0.2963	0.2778	0.2703	0.2625	0.2488
F6	-0.1023	-0.1275	-0.1522	-0.1750	-0.1764	-0.1454	-0.0985	-0.0592	-0.0359	-0.0217	-0.0111	-0.0082	-0.0173	-0.0344	-0.0478	-0.0462	-0.0256	0.0031	0.0214	0.0268	0.0290	0.0379	0.0586	0.0836	0.0999	0.1046	0.1077	0.1189	0.1387	0.1635	0.1897	0.2140	0.2348	0.2525	0.2706	0.2943	0.3245	0.3579	0.3849	0.3919	0.3778	0.3511	0.3167	0.2839	0.2635	0.2557	0.2576	0.2619	0.2637
F8	-0.1626	-0.1603	-0.1345	-0.1091	-0.0822	-0.0452	-0.0121	0.0016	-0.0011	-0.0029	0.0086	0.0357	0.0770	0.1194	0.1382	0.1216	0.0895	0.0688	0.0624	0.0689	0.0863	0.0959	0.0962	0.1158	0.1636	0.2094	0.2304	0.2298	0.2223	0.2287	0.2559	0.2849	0.3018	0.3123	0.3216	0.3285	0.3358	0.3459	0.3612	0.3888	0.4316	0.4706	0.4690	0.4258	0.3766	0.3338	0.2972	0.2800	0.2931
FT8	-0.0321	-0.0009	0.0097	-0.0015	-0.0118	-0.0066	0.0061	0.0184	0.0334	0.0579	0.0953	0.1418	0.1819	0.1982	0.1841	0.1460	0.1070	0.0899	0.0979	0.1277	0.1705	0.2049	0.2253	0.2530	0.2959	0.3324	0.3424	0.3270	0.3024	0.2927	0.3052	0.3200	0.3259	0.3341	0.3545	0.3816	0.4013	0.4116	0.4247	0.4482	0.4771	0.5015	0.5052	0.4827	0.4478	0.4147	0.4000	0.4093	0.4217
FC6	-0.1794	-0.2283	-0.2663	-0.2914	-0.2903	-0.2543	-0.2026	-0.1621	-0.1410	-0.1312	-0.1229	-0.1176	-0.1297	-0.1574	-0.1696	-0.1493	-0.1143	-0.0889	-0.0812	-0.0825	-0.0847	-0.0836	-0.0690	-0.0327	0.0148	0.0538	0.0763	0.0878	0.0953	0.1027	0.1142	0.1347	0.1659	0.1974	0.2182	0.2290	0.2365	0.2504	0.2723	0.2950	0.3195	0.3423	0.3407	0.3094	0.2728	0.2496	0.2417	0.2376	0.2331
FC4	-0.3405	-0.3881	-0.4271	-0.4515	-0.4485	-0.4127	-0.3590	-0.3052	-0.2629	-0.2410	-0.2424	-0.2596	-0.2813	-0.2991	-0.3052	-0.2957	-0.2731	-0.2437	-0.2183	-0.2039	-0.1977	-0.1900	-0.1713	-0.1392	-0.0983	-0.0570	-0.0200	0.0116	0.0335	0.0445	0.0536	0.0710	0.0982	0.1282	0.1558	0.1839	0.2131	0.2405	0.2623	0.2719	0.2691	0.2570	0.2299	0.1940	0.1686	0.1627	0.1700	0.1722	0.1618
FC2	-0.4257	-0.4508	-0.4717	-0.4881	-0.4886	-0.4646	-0.4224	-0.3723	-0.3248	-0.2911	-0.2758	-0.2741	-0.2790	-0.2851	-0.2863	-0.2787	-0.2594	-0.2316	-0.2050	-0.1845	-0.1699	-0.1593	-0.1481	-0.1312	-0.1054	-0.0759	-0.0516	-0.0336	-0.0200	-0.0080	0.0071	0.0287	0.0556	0.0827	0.1084	0.1360	0.1634	0.1870	0.2075	0.2219	0.2259	0.2184	0.1968	0.1663	0.1413	0.1301	0.1291	0.1278	0.1251
FCz	-0.4137	-0.4304	-0.4411	-0.4476	-0.4416	-0.4133	-0.3658	-0.3087	-0.2538	-0.2145	-0.1955	-0.1914	-0.1953	-0.2012	-0.2020	-0.1926	-0.1706	-0.1400	-0.1114	-0.0898	-0.0758	-0.0695	-0.0654	-0.0545	-0.0311	-0.0021	0.0207	0.0343	0.0420	0.0480	0.0557	0.0675	0.0837	0.0990	0.1122	0.1298	0.1529	0.1762	0.1980	0.2169	0.2293	0.2319	0.2219	0.2025	0.1836	0.1716	0.1647	0.1562	0.1484
Cz	-0.5050	-0.5349	-0.5636	-0.5914	-0.6069	-0.6011	-0.5780	-0.5422	-0.5031	-0.4771	-0.4691	-0.4702	-0.4726	-0.4735	-0.4689	-0.4543	-0.4275	-0.3942	-0.3650	-0.3423	-0.3259	-0.3165	-0.3106	-0.3007	-0.2785	-0.2449	-0.2073	-0.1711	-0.1407	-0.1183	-0.1005	-0.0816	-0.0591	-0.0380	-0.0190	0.0050	0.0340	0.0603	0.0828	0.1022	0.1175	0.1264	0.1249	0.1127	0.0967	0.0829	0.0720	0.0589	0.0445
C2	-0.4969	-0.5389	-0.5775	-0.6123	-0.6323	-0.6277	-0.6044	-0.5720	-0.5411	-0.5249	-0.5274	-0.5409	-0.5572	-0.5709	-0.5765	-0.5699	-0.5481	-0.5138	-0.4776	-0.4479	-0.4256	-0.4067	-0.3868	-0.3614	-0.3253	-0.2822	-0.2419	-0.2093	-0.1861	-0.1711	-0.1589	-0.1415	-0.1160	-0.0891	-0.0651	-0.0406	-0.0156	0.0040	0.0165	0.0228	0.0253	0.0253	0.0162	-0.0043	-0.0265	-0.0417	-0.0497	-0.0572	-0.0635
C4	-0.3728	-0.4228	-0.4710	-0.5157	-0.5427	-0.5389	-0.5113	-0.4745	-0.4394	-0.4156	-0.4072	-0.4100	-0.4171	-0.4217	-0.4163	-0.3985	-0.3714	-0.3387	-0.3059	-0.2802	-0.2658	-0.2568	-0.2439	-0.2228	-0.1934	-0.1608	-0.1296	-0.1001	-0.0799	-0.0772	-0.0841	-0.0828	-0.0665	-0.0460	-0.0270	-0.0019	0.0300	0.0602	0.0831	0.0932	0.0919	0.0846	0.0668	0.0412	0.0226	0.0156	0.0120	0.0014	-0.0136
C6	-0.1593	-0.2066	-0.2507	-0.2934	-0.3298	-0.3456	-0.3381	-0.3161	-0.2867	-0.2513	-0.2126	-0.1832	-0.1728	-0.1749	-0.1804	-0.1898	-0.1920	-0.1668	-0.1197	-0.0766	-0.0485	-0.0274	-0.0077	0.0105	0.0338	0.0656	0.0986	0.1240	0.1324	0.1218	0.1097	0.1169	0.1429	0.1672	0.1799	0.1932	0.2089	0.2188	0.2250	0.2296	0.2323	0.2305	0.2157	0.1966	0.1923	0.2019	0.2142	0.2210	0.2220
T8	-0.0262	-0.0417	-0.0412	-0.0275	-0.0095	0.0046	0.0126	0.0217	0.0317	0.0320	0.0255	0.0279	0.0399	0.0495	0.0562	0.0659	0.0731	0.0658	0.0523	0.0610	0.0974	0.1424	0.1859	0.2280	0.2657	0.2909	0.2909	0.2687	0.2548	0.2719	0.3061	0.3325	0.3472	0.3536	0.3500	0.3430	0.3460	0.3658	0.3906	0.4007	0.4023	0.4165	0.4344	0.4397	0.4375	0.4303	0.4157	0.3991	0.3933
TP8	-0.2192	-0.2567	-0.2974	-0.3477	-0.3978	-0.4308	-0.4411	-0.4362	-0.4291	-0.4265	-0.4240	-0.4186	-0.4179	-0.4254	-0.4313	-0.4223	-0.3932	-0.3539	-0.3210	-0.2971	-0.2730	-0.2518	-0.2454	-0.2464	-0.2342	-0.2054	-0.1709	-0.1382	-0.1113	-0.0933	-0.0788	-0.0540	-0.0169	0.0167	0.0393	0.0578	0.0747	0.0962	0.1328	0.1746	0.2031	0.2184	0.2236	0.2173	0.2042	0.1956	0.1967	0.2020	0.2116
CP6	-0.3252	-0.3644	-0.4101	-0.4663	-0.5179	-0.5471	-0.5582	-0.5624	-0.5612	-0.5561	-0.5502	-0.5439	-0.5370	-0.5281	-0.5167	-0.5029	-0.4810	-0.4448	-0.4029	-0.3742	-0.3650	-0.3614	-0.3536	-0.3404	-0.3160	-0.2815	-0.2447	-0.2122	-0.1939	-0.1940	-0.1998	-0.1939	-0.1723	-0.1488	-0.1310	-0.1095	-0.0812	-0.0540	-0.0321	-0.0166	-0.0041	0.0044	-0.0019	-0.0204	-0.0334	-0.0353	-0.0354	-0.0420	-0.0485
CP4	-0.5872	-0.6300	-0.6751	-0.7234	-0.7606	-0.7718	-0.7633	-0.7471	-0.7298	-0.7193	-0.7188	-0.7233	-0.7280	-0.7294	-0.7242	-0.7086	-0.6789	-0.6384	-0.5971	-0.5631	-0.5378	-0.5162	-0.4949	-0.4712	-0.4398	-0.4026	-0.3658	-0.3346	-0.3171	-0.3157	-0.3189	-0.3127	-0.2934	-0.2703	-0.2492	-0.2243	-0.1941	-0.1633	-0.1347	-0.1117	-0.0944	-0.0814	-0.0780	-0.0860	-0.0974	-0.1056	-0.1132	-0.1287	-0.1486
CP2	-0.6705	-0.7189	-0.7673	-0.8172	-0.8595	-0.8841	-0.8925	-0.8912	-0.8892	-0.8972	-0.9147	-0.9320	-0.9434	-0.9482	-0.9434	-0.9235	-0.8847	-0.8334	-0.7828	-0.7407	-0.7100	-0.6871	-0.6665	-0.6424	-0.6079	-0.5657	-0.5252	-0.4912	-0.4672	-0.4520	-0.4362	-0.4083	-0.3668	-0.3228	-0.2823	-0.2407	-0.1994	-0.1665	-0.1428	-0.1257	-0.1136	-0.1055	-0.1058	-0.1161	-0.1301	-0.1422	-0.1537	-0.1708	-0.1905
P2	-0.8505	-0.8988	-0.9488	-1.0000	-1.0423	-1.0644	-1.0695	-1.0652	-1.0597	-1.0651	-1.0834	-1.1046	-1.1215	-1.1341	-1.1393	-1.1290	-1.1004	-1.0621	-1.0280	-1.0039	-0.9863	-0.9693	-0.9485	-0.9205	-0.8809	-0.8341	-0.7884	-0.7465	-0.7111	-0.6850	-0.6645	-0.6427	-0.6156	-0.5859	-0.5551	-0.5200	-0.4844	-0.4550	-0.4325	-0.4155	-0.4026	-0.3926	-0.3913	-0.4008	-0.4141	-0.4247	-0.4335	-0.4482	-0.4666
P4	-0.7446	-0.7927	-0.8440	-0.9005	-0.9501	-0.9796	-0.9938	-1.0010	-1.0052	-1.0129	-1.0255	-1.0371	-1.0442	-1.0464	-1.0413	-1.0240	-0.9911	-0.9490	-0.9103	-0.8824	-0.8647	-0.8508	-0.8356	-0.8147	-0.7827	-0.7435	-0.7056	-0.6745	-0.6572	-0.6541	-0.6535	-0.6421	-0.6170	-0.5863	-0.5547	-0.5184	-0.4798	-0.4459	-0.4183	-0.3964	-0.3783	-0.3618	-0.3534	-0.3582	-0.3691	-0.3767	-0.3810	-0.3911	-0.4070
P6	-0.5969	-0.6457	-0.6993	-0.7627	-0.8203	-0.8553	-0.8733	-0.8848	-0.8947	-0.9079	-0.9234	-0.9341	-0.9366	-0.9332	-0.9255	-0.9113	-0.8849	-0.8497	-0.8181	-0.7977	-0.7857	-0.7734	-0.7594	-0.7445	-0.7215	-0.6862	-0.6442	-0.6068	-0.5887	-0.5903	-0.5970	-0.5954	-0.5820	-0.5616	-0.5361	-0.5009	-0.4589	-0.4178	-0.3818	-0.3548	-0.3367	-0.3247	-0.3232	-0.3344	-0.3497	-0.3589	-0.3626	-0.3706	-0.3819
P8	-0.4644	-0.5153	-0.5620	-0.6133	-0.6588	-0.6841	-0.6953	-0.7039	-0.7152	-0.7318	-0.7487	-0.7560	-0.7514	-0.7408	-0.7271	-0.7097	-0.6860	-0.6579	-0.6330	-0.6150	-0.6011	-0.5868	-0.5725	-0.5572	-0.5325	-0.4957	-0.4565	-0.4272	-0.4165	-0.4236	-0.4384	-0.4499	-0.4533	-0.4547	-0.4554	-0.4453	-0.4214	-0.3894	-0.3540	-0.3210	-0.2924	-0.2694	-0.2619	-0.2751	-0.2967	-0.3126	-0.3223	-0.3354	-0.3514
P10	-0.1473	-0.1909	-0.2212	-0.2401	-0.2469	-0.2368	-0.2190	-0.2046	-0.1972	-0.2014	-0.2165	-0.2341	-0.2487	-0.2584	-0.2600	-0.2519	-0.2371	-0.2219	-0.2123	-0.2110	-0.2160	-0.2236	-0.2284	-0.2232	-0.2068	-0.1859	-0.1671	-0.1535	-0.1429	-0.1350	-0.1356	-0.1422	-0.1465	-0.1500	-0.1549	-0.1580	-0.1575	-0.1506	-0.1398	-0.1336	-0.1247	-0.0987	-0.0673	-0.0562	-0.0696	-0.0860	-0.0891	-0.0838	-0.0753
PO8	-0.6502	-0.7064	-0.7633	-0.8224	-0.8738	-0.9077	-0.9288	-0.9435	-0.9564	-0.9760	-1.0011	-1.0193	-1.0251	-1.0225	-1.0145	-0.9985	-0.9692	-0.9291	-0.8931	-0.8724	-0.8662	-0.8668	-0.8695	-0.8687	-0.8539	-0.8238	-0.7877	-0.7548	-0.7343	-0.7297	-0.7355	-0.7414	-0.7399	-0.7348	-0.7281	-0.7115	-0.6840	-0.6525	-0.6225	-0.5999	-0.5856	-0.5741	-0.5677	-0.5728	-0.5865	-0.5993	-0.6087	-0.6221	-0.6371
PO4	-0.9157	-0.9751	-1.0336	-1.0879	-1.1282	-1.1474	-1.1574	-1.1715	-1.1955	-1.2350	-1.2825	-1.3179	-1.3304	-1.3220	-1.2992	-1.2681	-1.2334	-1.2044	-1.1885	-1.1806	-1.1739	-1.1633	-1.1440	-1.1143	-1.0751	-1.0351	-1.0062	-0.9877	-0.9726	-0.9551	-0.9285	-0.8914	-0.8528	-0.8251	-0.8090	-0.7922	-0.7666	-0.7320	-0.6906	-0.6490	-0.6151	-0.5940	-0.5929	-0.6147	-0.6477	-0.6737	-0.6842	-0.6849	-0.6800
O2	-0.8482	-0.8866	-0.9222	-0.9580	-0.9923	-1.0193	-1.0408	-1.0598	-1.0784	-1.1034	-1.1344	-1.1605	-1.1742	-1.1751	-1.1652	-1.1463	-1.1178	-1.0847	-1.0602	-1.0514	-1.0544	-1.0620	-1.0702	-1.0725	-1.0598	-1.0346	-1.0076	-0.9845	-0.9690	-0.9620	-0.9590	-0.9523	-0.9396	-0.9261	-0.9102	-0.8837	-0.8483	-0.8115	-0.7770	-0.7483	-0.7263	-0.7079	-0.6962	-0.6952	-0.7010	-0.7066	-0.7093	-0.7151	-0.7238
EXG1	0.0400	0.0492	0.0629	0.0800	0.0986	0.1089	0.1024	0.0897	0.0858	0.0920	0.0979	0.0979	0.0977	0.1051	0.1255	0.1548	0.1744	0.1713	0.1536	0.1397	0.1425	0.1622	0.1879	0.2111	0.2381	0.2753	0.3136	0.3428	0.3634	0.3802	0.3949	0.4003	0.3919	0.3817	0.3774	0.3688	0.3493	0.3193	0.2825	0.2512	0.2365	0.2346	0.2285	0.2122	0.1948	0.1829	0.1777	0.1836	0.2111
EXG2	0.0536	0.0535	0.0529	0.0528	0.0621	0.0825	0.1023	0.1166	0.1267	0.1283	0.1234	0.1219	0.1271	0.1320	0.1295	0.1197	0.1094	0.1021	0.0955	0.0943	0.1013	0.1073	0.1100	0.1244	0.1601	0.2050	0.2394	0.2527	0.2524	0.2541	0.2623	0.2729	0.2826	0.2879	0.2921	0.3038	0.3193	0.3341	0.3531	0.3733	0.3899	0.4083	0.4268	0.4345	0.4297	0.4178	0.4044	0.3976	0.4003
EXG3	-0.4535	-0.5171	-0.5745	-0.6033	-0.5948	-0.5613	-0.5214	-0.4807	-0.4465	-0.4288	-0.4241	-0.4216	-0.4211	-0.4324	-0.4588	-0.4911	-0.5161	-0.5323	-0.5446	-0.5481	-0.5400	-0.5194	-0.4782	-0.4139	-0.3380	-0.2728	-0.2437	-0.2562	-0.2818	-0.2942	-0.2972	-0.3028	-0.3164	-0.3389	-0.3571	-0.3528	-0.3266	-0.2871	-0.2330	-0.1654	-0.0922	-0.0290	-0.0098	-0.0540	-0.1276	-0.1826	-0.2112	-0.2289	-0.2328
EXG4	0.1406	0.1619	0.1843	0.1949	0.1952	0.1916	0.1849	0.1824	0.1917	0.2071	0.2180	0.2232	0.2301	0.2403	0.2486	0.2519	0.2494	0.2415	0.2299	0.2192	0.2089	0.1893	0.1610	0.1412	0.1397	0.1503	0.1604	0.1550	0.1359	0.1306	0.1570	0.1998	0.2338	0.2555	0.2750	0.2908	0.2938	0.2837	0.2695	0.2617	0.2669	0.2808	0.2910	0.2960	0.3005	0.3030	0.3065	0.3182	0.3407
Gaze_X	813.1882	812.9442	812.6940	812.7708	812.8034	812.7020	812.6672	812.8534	812.9625	812.7101	812.4541	812.5317	812.6627	812.7060	812.6291	812.3554	812.1951	812.1497	812.0470	812.1020	812.2569	812.2126	812.0476	812.1362	812.2420	812.1150	812.1190	812.2009	812.3086	812.5343	812.4322	812.2073	812.4334	812.7310	812.7227	812.4791	812.3668	812.6129	812.7388	812.7136	812.8527	813.0085	813.1385	813.1075	813.1220	813.3239	813.3376	813.1416	813.1837
Gaze_Y	485.3533	485.1864	485.1021	485.1696	485.2210	485.2561	485.2899	485.2102	485.1811	485.2705	485.3045	485.2448	485.2088	485.1857	485.1388	485.1145	485.1132	485.1748	485.3052	485.3599	485.4421	485.5160	485.3990	485.1416	485.0116	484.9714	484.9995	485.0793	485.0752	485.0856	485.1191	485.0337	484.9290	484.9717	484.9488	484.9052	485.0143	485.0388	484.8922	484.8454	485.0524	485.1430	484.9969	484.9388	485.1186	485.1379	484.8957	484.7683	484.6744
ROI Occipital	-0.8285	-0.8665	-0.9066	-0.9497	-0.9915	-1.0245	-1.0494	-1.0679	-1.0832	-1.1047	-1.1338	-1.1599	-1.1743	-1.1749	-1.1631	-1.1418	-1.1124	-1.0811	-1.0583	-1.0471	-1.0443	-1.0469	-1.0518	-1.0516	-1.0389	-1.0187	-1.0022	-0.9918	-0.9848	-0.9789	-0.9703	-0.9557	-0.9374	-0.9214	-0.9054	-0.8808	-0.8481	-0.8127	-0.7778	-0.7480	-0.7263	-0.7104	-0.7011	-0.7002	-0.7045	-0.7081	-0.7105	-0.7188	-0.7318
MGFPower	0.5247	0.5276	0.5352	0.5475	0.5636	0.5805	0.5939	0.6021	0.6085	0.6175	0.6292	0.6405	0.6480	0.6524	0.6566	0.6586	0.6548	0.6458	0.6370	0.6318	0.6298	0.6289	0.6280	0.6273	0.6253	0.6217	0.6178	0.6151	0.6157	0.6194	0.6240	0.6268	0.6275	0.6263	0.6216	0.6152	0.6112	0.6106	0.6107	0.6092	0.6069	0.6032	0.5946	0.5816	0.5698	0.5643	0.5668	0.5744	0.5830
[truncated: 719 more columns]
