# Supplementary material for: The Impact of Task Demands on Fixation-Related Brain Potentials during Guided Search
Source: PLoS One. 2016 Jun 10;11(6):e0157260. doi: 10.1371/journal.pone.0157260 (PMC4902222; doi:10.1371/journal.pone.0157260)
Supplement: S6 File — Grand average Target Non-target difference FRP from the Silent condition. (TXT) [file pone.0157260.s007.txt]

time	-500.0000	-498.0469	-496.0938	-494.1406	-492.1875	-490.2344	-488.2812	-486.3281	-484.3750	-482.4219	-480.4688	-478.5156	-476.5625	-474.6094	-472.6562	-470.7031	-468.7500	-466.7969	-464.8438	-462.8906	-460.9375	-458.9844	-457.0312	-455.0781	-453.1250	-451.1719	-449.2188	-447.2656	-445.3125	-443.3594	-441.4062	-439.4531	-437.5000	-435.5469	-433.5938	-431.6406	-429.6875	-427.7344	-425.7812	-423.8281	-421.8750	-419.9219	-417.9688	-416.0156	-414.0625	-412.1094	-410.1562	-408.2031	-406.2500
Fp1	0.1343	0.0515	-0.0853	-0.1961	-0.2179	-0.1345	-0.0005	0.1044	0.1501	0.1590	0.1567	0.1617	0.2134	0.3368	0.4712	0.5423	0.5759	0.6337	0.7012	0.7140	0.6550	0.5573	0.4271	0.2675	0.1467	0.1164	0.1334	0.1319	0.0915	0.0474	0.0424	0.0488	0.0092	-0.0580	-0.0841	-0.0370	0.0719	0.1996	0.2887	0.2966	0.2273	0.1472	0.1197	0.1409	0.1807	0.2227	0.2370	0.1952	0.1108
AF7	0.2888	0.2369	0.1201	0.0044	-0.0277	0.0403	0.1362	0.1983	0.2187	0.2146	0.2064	0.2139	0.2593	0.3512	0.4599	0.5474	0.6163	0.6743	0.6912	0.6439	0.5501	0.4444	0.3404	0.2310	0.1409	0.1109	0.1179	0.1080	0.0775	0.0656	0.0978	0.1449	0.1637	0.1694	0.1963	0.2252	0.2174	0.1596	0.0697	-0.0223	-0.0918	-0.1101	-0.0759	-0.0226	0.0380	0.1053	0.1521	0.1496	0.0857
AF3	0.0776	0.0040	-0.0702	-0.1194	-0.1238	-0.0977	-0.0846	-0.1092	-0.1471	-0.1543	-0.1149	-0.0374	0.0727	0.1986	0.2902	0.3125	0.3017	0.3132	0.3449	0.3558	0.3300	0.2819	0.2075	0.0978	-0.0042	-0.0408	-0.0195	0.0101	0.0204	0.0294	0.0739	0.1509	0.2279	0.3088	0.4152	0.5269	0.6034	0.6256	0.6022	0.5417	0.4584	0.3970	0.3708	0.3346	0.2724	0.2123	0.1559	0.0759	-0.0423
F1	-0.3627	-0.4195	-0.4695	-0.4883	-0.4742	-0.4439	-0.4137	-0.3881	-0.3702	-0.3601	-0.3400	-0.2881	-0.2031	-0.1013	-0.0130	0.0377	0.0643	0.0929	0.1278	0.1569	0.1668	0.1540	0.1117	0.0338	-0.0462	-0.0791	-0.0577	-0.0060	0.0515	0.1078	0.1784	0.2577	0.3153	0.3570	0.4176	0.4927	0.5476	0.5644	0.5411	0.4668	0.3427	0.2203	0.1455	0.0959	0.0354	-0.0343	-0.1122	-0.2225	-0.3772
F3	-0.2004	-0.2340	-0.2452	-0.2327	-0.2058	-0.1807	-0.1658	-0.1477	-0.1217	-0.0961	-0.0632	-0.0036	0.0922	0.2046	0.2861	0.3123	0.3109	0.3086	0.3061	0.2971	0.2672	0.2052	0.1182	0.0254	-0.0499	-0.0901	-0.0890	-0.0490	0.0101	0.0665	0.1251	0.1918	0.2573	0.3334	0.4412	0.5509	0.6112	0.6173	0.5882	0.5115	0.3762	0.2343	0.1412	0.0803	0.0180	-0.0521	-0.1365	-0.2491	-0.4016
F5	-0.0110	-0.1019	-0.1905	-0.2811	-0.3542	-0.3918	-0.3971	-0.3608	-0.2729	-0.1500	-0.0152	0.1269	0.2863	0.4469	0.5519	0.5779	0.5730	0.5797	0.5897	0.5734	0.5015	0.3802	0.2549	0.1490	0.0559	-0.0240	-0.0822	-0.1000	-0.0702	-0.0082	0.0677	0.1256	0.1600	0.2260	0.3393	0.4226	0.4467	0.4819	0.5376	0.5174	0.3859	0.2302	0.1161	0.0392	-0.0046	-0.0276	-0.0624	-0.1196	-0.1991
F7	0.0900	-0.0469	-0.1829	-0.2500	-0.2279	-0.1594	-0.1190	-0.1233	-0.1273	-0.1054	-0.0676	-0.0181	0.0598	0.1851	0.3388	0.4712	0.5689	0.6422	0.6784	0.6755	0.6397	0.5619	0.4405	0.2832	0.1544	0.1455	0.2083	0.2186	0.1503	0.0550	0.0007	0.0086	0.0345	0.0496	0.0584	0.0599	0.0450	-0.0017	-0.0667	-0.0997	-0.0763	-0.0151	0.0503	0.1062	0.1567	0.1804	0.1568	0.0971	0.0147
FT7	-0.0357	-0.0787	-0.0910	-0.0668	-0.0084	0.0502	0.0518	0.0070	-0.0227	-0.0348	-0.0492	-0.0238	0.0604	0.1341	0.1376	0.0890	0.0426	0.0217	0.0191	0.0476	0.1091	0.1542	0.1304	0.0299	-0.0796	-0.0930	0.0032	0.1172	0.1746	0.1803	0.1689	0.1514	0.1283	0.1223	0.1593	0.2146	0.2416	0.2215	0.1555	0.0808	0.0333	0.0008	-0.0419	-0.1048	-0.1801	-0.2660	-0.3715	-0.4845	-0.5912
FC5	-0.3420	-0.3815	-0.3849	-0.3495	-0.2969	-0.2711	-0.2703	-0.2351	-0.1503	-0.0604	0.0107	0.0850	0.1915	0.3166	0.3872	0.3630	0.3122	0.3180	0.3948	0.5025	0.5697	0.5483	0.4522	0.3189	0.1877	0.0974	0.0606	0.0701	0.0970	0.1159	0.1427	0.1830	0.2177	0.2634	0.3437	0.4062	0.3771	0.2842	0.2087	0.1393	0.0218	-0.0976	-0.1497	-0.1605	-0.1897	-0.2517	-0.3160	-0.3578	-0.4045
FC3	-0.5475	-0.5935	-0.6313	-0.6451	-0.6416	-0.6510	-0.6703	-0.6585	-0.6112	-0.5574	-0.4978	-0.4032	-0.2563	-0.0884	0.0342	0.0868	0.1051	0.1240	0.1526	0.1855	0.2061	0.2026	0.1689	0.1059	0.0454	0.0232	0.0370	0.0651	0.0916	0.1234	0.1786	0.2465	0.3023	0.3495	0.4055	0.4582	0.4780	0.4585	0.4082	0.3088	0.1414	-0.0409	-0.1726	-0.2716	-0.3834	-0.4993	-0.5938	-0.6877	-0.8122
FC1	-0.7833	-0.8361	-0.8693	-0.8717	-0.8539	-0.8419	-0.8448	-0.8428	-0.8273	-0.8046	-0.7645	-0.6872	-0.5699	-0.4355	-0.3254	-0.2589	-0.2107	-0.1560	-0.0969	-0.0473	-0.0226	-0.0265	-0.0582	-0.1132	-0.1574	-0.1508	-0.0952	-0.0211	0.0470	0.1126	0.1984	0.2940	0.3609	0.3986	0.4373	0.4719	0.4721	0.4285	0.3476	0.2243	0.0627	-0.0871	-0.1833	-0.2528	-0.3326	-0.4127	-0.4829	-0.5707	-0.7011
C1	-1.0033	-1.0207	-1.0176	-0.9807	-0.9238	-0.8720	-0.8369	-0.8063	-0.7699	-0.7292	-0.6726	-0.5761	-0.4350	-0.2746	-0.1360	-0.0370	0.0537	0.1644	0.2860	0.3937	0.4669	0.5016	0.4936	0.4339	0.3557	0.3168	0.3251	0.3450	0.3523	0.3544	0.3697	0.3831	0.3573	0.3006	0.2548	0.2222	0.1740	0.0987	0.0010	-0.1223	-0.2667	-0.3903	-0.4607	-0.5057	-0.5580	-0.6085	-0.6515	-0.7172	-0.8297
C3	-0.8975	-0.8887	-0.8592	-0.8095	-0.7528	-0.7125	-0.6986	-0.6884	-0.6637	-0.6251	-0.5658	-0.4748	-0.3523	-0.2167	-0.1068	-0.0422	0.0108	0.0827	0.1626	0.2300	0.2708	0.2839	0.2697	0.2167	0.1397	0.0835	0.0681	0.0755	0.0794	0.0750	0.0804	0.0908	0.0820	0.0669	0.0746	0.0892	0.0726	0.0170	-0.0623	-0.1635	-0.2880	-0.3969	-0.4554	-0.4940	-0.5491	-0.6102	-0.6640	-0.7347	-0.8492
C5	-0.3706	-0.3874	-0.3703	-0.3361	-0.2916	-0.2534	-0.2339	-0.2121	-0.1749	-0.1331	-0.0887	-0.0281	0.0638	0.1846	0.2903	0.3393	0.3695	0.4346	0.5186	0.5816	0.6083	0.6086	0.5844	0.5032	0.3714	0.2641	0.2262	0.2355	0.2532	0.2639	0.2809	0.3056	0.3202	0.3356	0.3719	0.3988	0.3729	0.3033	0.2322	0.1627	0.0670	-0.0262	-0.0650	-0.0838	-0.1509	-0.2506	-0.3240	-0.3765	-0.4452
T7	-0.1172	-0.1983	-0.2238	-0.1680	-0.0555	0.0341	0.0380	-0.0153	-0.0621	-0.0839	-0.0706	0.0008	0.1180	0.2336	0.3012	0.3152	0.3215	0.3577	0.4178	0.4733	0.4861	0.4144	0.2473	0.0496	-0.0739	-0.0803	-0.0108	0.0757	0.1513	0.2243	0.3219	0.4502	0.5564	0.5804	0.5352	0.4435	0.2698	0.0064	-0.2593	-0.4158	-0.4421	-0.4139	-0.3979	-0.3904	-0.3774	-0.3825	-0.3948	-0.3617	-0.3001
TP7	-0.1611	-0.1699	-0.1336	-0.0764	-0.0206	0.0202	0.0272	0.0034	-0.0269	-0.0295	0.0344	0.1594	0.2879	0.3741	0.3996	0.3708	0.3325	0.3288	0.3671	0.4250	0.4629	0.4510	0.3889	0.3045	0.2527	0.2774	0.3589	0.4374	0.4751	0.4782	0.4801	0.4896	0.4704	0.3984	0.2956	0.1974	0.1139	0.0313	-0.0561	-0.1407	-0.2194	-0.2923	-0.3519	-0.3939	-0.4271	-0.4571	-0.4662	-0.4306	-0.3656
CP5	-0.6523	-0.6832	-0.6802	-0.6342	-0.5665	-0.5186	-0.5116	-0.5257	-0.5305	-0.5108	-0.4639	-0.3900	-0.2818	-0.1473	-0.0323	0.0407	0.1181	0.2282	0.3307	0.3812	0.3818	0.3741	0.3758	0.3598	0.3275	0.3289	0.3865	0.4607	0.4962	0.4814	0.4494	0.4104	0.3412	0.2581	0.2017	0.1643	0.1151	0.0490	-0.0269	-0.1279	-0.2672	-0.4044	-0.4946	-0.5525	-0.5973	-0.6167	-0.6174	-0.6425	-0.7134
CP3	-0.7765	-0.7996	-0.7888	-0.7429	-0.6818	-0.6396	-0.6379	-0.6554	-0.6616	-0.6437	-0.5879	-0.4839	-0.3387	-0.1752	-0.0310	0.0774	0.1823	0.3098	0.4427	0.5524	0.6258	0.6724	0.6914	0.6602	0.5943	0.5482	0.5436	0.5539	0.5452	0.5132	0.4796	0.4396	0.3620	0.2559	0.1618	0.0849	0.0071	-0.0748	-0.1594	-0.2625	-0.3934	-0.5113	-0.5768	-0.6173	-0.6701	-0.7252	-0.7681	-0.8191	-0.8982
CP1	-1.0830	-1.0864	-1.0683	-1.0204	-0.9587	-0.9119	-0.9003	-0.9065	-0.8990	-0.8640	-0.7917	-0.6752	-0.5231	-0.3563	-0.2072	-0.0884	0.0311	0.1740	0.3249	0.4573	0.5525	0.6077	0.6196	0.5761	0.5035	0.4598	0.4600	0.4708	0.4638	0.4440	0.4278	0.3985	0.3245	0.2149	0.1021	-0.0082	-0.1265	-0.2506	-0.3711	-0.4891	-0.6045	-0.6922	-0.7338	-0.7557	-0.7858	-0.8121	-0.8270	-0.8624	-0.9433
P1	-0.9705	-0.9755	-0.9479	-0.8798	-0.7985	-0.7455	-0.7424	-0.7715	-0.8013	-0.8144	-0.7981	-0.7356	-0.6249	-0.4911	-0.3712	-0.2720	-0.1617	-0.0259	0.1143	0.2405	0.3456	0.4262	0.4699	0.4646	0.4363	0.4322	0.4619	0.4957	0.5062	0.4952	0.4810	0.4503	0.3673	0.2396	0.1084	-0.0150	-0.1419	-0.2693	-0.3871	-0.4983	-0.6055	-0.6834	-0.7177	-0.7451	-0.7942	-0.8419	-0.8711	-0.9161	-1.0069
P3	-0.7397	-0.7742	-0.7657	-0.7045	-0.6229	-0.5700	-0.5722	-0.6098	-0.6443	-0.6557	-0.6360	-0.5759	-0.4740	-0.3479	-0.2346	-0.1488	-0.0572	0.0614	0.1865	0.2947	0.3781	0.4422	0.4827	0.4827	0.4601	0.4635	0.5040	0.5453	0.5526	0.5304	0.5035	0.4644	0.3784	0.2476	0.1164	0.0051	-0.0984	-0.1998	-0.2982	-0.4012	-0.5085	-0.5926	-0.6340	-0.6583	-0.6915	-0.7198	-0.7344	-0.7631	-0.8271
P5	-0.7314	-0.7770	-0.7695	-0.7104	-0.6305	-0.5745	-0.5739	-0.6141	-0.6481	-0.6429	-0.5933	-0.5064	-0.3931	-0.2713	-0.1691	-0.0920	-0.0012	0.1238	0.2560	0.3653	0.4421	0.4930	0.5196	0.5152	0.5025	0.5295	0.6049	0.6838	0.7222	0.7246	0.7194	0.6990	0.6300	0.5149	0.3874	0.2660	0.1510	0.0391	-0.0745	-0.1968	-0.3230	-0.4265	-0.4938	-0.5464	-0.5959	-0.6245	-0.6301	-0.6478	-0.7019
P7	-0.3192	-0.3260	-0.2754	-0.1723	-0.0469	0.0480	0.0611	0.0022	-0.0673	-0.0991	-0.0726	0.0092	0.1192	0.2199	0.2769	0.2905	0.3027	0.3354	0.3684	0.3819	0.3743	0.3581	0.3385	0.3121	0.3024	0.3482	0.4469	0.5482	0.6029	0.6082	0.6000	0.5897	0.5454	0.4552	0.3467	0.2417	0.1428	0.0478	-0.0464	-0.1432	-0.2393	-0.3189	-0.3758	-0.4202	-0.4522	-0.4603	-0.4455	-0.4254	-0.4178
P9	0.1583	0.1626	0.2070	0.2855	0.3762	0.4525	0.4901	0.4867	0.4613	0.4340	0.4252	0.4490	0.4891	0.5076	0.4816	0.4279	0.3918	0.3957	0.4161	0.4187	0.3939	0.3567	0.3106	0.2470	0.1847	0.1623	0.1837	0.2153	0.2440	0.2834	0.3316	0.3671	0.3728	0.3497	0.3233	0.3142	0.3045	0.2582	0.1657	0.0515	-0.0511	-0.1179	-0.1398	-0.1242	-0.0780	-0.0113	0.0502	0.0850	0.0836
PO7	-0.2982	-0.2987	-0.2447	-0.1506	-0.0499	0.0218	0.0273	-0.0325	-0.1104	-0.1609	-0.1666	-0.1288	-0.0599	0.0185	0.0835	0.1389	0.2172	0.3246	0.4299	0.5055	0.5482	0.5726	0.5773	0.5465	0.5039	0.5060	0.5655	0.6322	0.6630	0.6713	0.6869	0.6988	0.6671	0.5801	0.4690	0.3675	0.2846	0.2126	0.1390	0.0549	-0.0348	-0.1118	-0.1626	-0.1960	-0.2229	-0.2351	-0.2327	-0.2382	-0.2710
PO3	-0.6804	-0.6817	-0.6349	-0.5469	-0.4536	-0.3989	-0.4104	-0.4700	-0.5308	-0.5614	-0.5505	-0.4914	-0.3884	-0.2650	-0.1564	-0.0697	0.0315	0.1677	0.3187	0.4571	0.5692	0.6578	0.7164	0.7311	0.7276	0.7604	0.8411	0.9240	0.9659	0.9712	0.9631	0.9278	0.8294	0.6746	0.5072	0.3509	0.2075	0.0805	-0.0296	-0.1319	-0.2291	-0.3015	-0.3384	-0.3709	-0.4232	-0.4734	-0.5041	-0.5384	-0.5977
O1	-0.5686	-0.5403	-0.4658	-0.3618	-0.2762	-0.2482	-0.2850	-0.3507	-0.3993	-0.4168	-0.4127	-0.3839	-0.3218	-0.2455	-0.1896	-0.1490	-0.0758	0.0482	0.1897	0.3134	0.4108	0.4902	0.5435	0.5561	0.5548	0.5879	0.6628	0.7407	0.7848	0.7931	0.7806	0.7423	0.6527	0.5165	0.3844	0.2954	0.2432	0.1929	0.1140	0.0063	-0.1009	-0.1715	-0.1892	-0.1796	-0.1786	-0.1863	-0.1945	-0.2240	-0.2949
Iz	-0.1128	-0.0565	0.0290	0.1245	0.1885	0.1949	0.1361	0.0355	-0.0585	-0.1260	-0.1797	-0.2028	-0.1659	-0.0985	-0.0597	-0.0436	0.0095	0.1065	0.2064	0.2859	0.3414	0.3829	0.4080	0.4055	0.4022	0.4466	0.5524	0.6797	0.7734	0.8202	0.8390	0.8259	0.7549	0.6397	0.5416	0.4931	0.4767	0.4644	0.4360	0.3921	0.3458	0.3097	0.2977	0.2929	0.2619	0.2100	0.1544	0.0846	-0.0154
Oz	-0.5737	-0.5491	-0.4775	-0.3731	-0.2861	-0.2554	-0.2922	-0.3717	-0.4480	-0.4976	-0.5198	-0.5033	-0.4369	-0.3425	-0.2632	-0.2036	-0.1196	0.0054	0.1444	0.2680	0.3634	0.4379	0.4895	0.5047	0.5063	0.5402	0.6162	0.7010	0.7563	0.7742	0.7706	0.7422	0.6625	0.5410	0.4277	0.3431	0.2742	0.2101	0.1440	0.0757	0.0145	-0.0232	-0.0280	-0.0268	-0.0563	-0.1076	-0.1588	-0.2230	-0.3165
POz	-0.9139	-0.9099	-0.8742	-0.8004	-0.7182	-0.6712	-0.6837	-0.7359	-0.7895	-0.8234	-0.8291	-0.7950	-0.7157	-0.6097	-0.5105	-0.4239	-0.3169	-0.1758	-0.0255	0.1114	0.2279	0.3249	0.3958	0.4285	0.4398	0.4687	0.5251	0.5812	0.6095	0.6137	0.6145	0.5977	0.5209	0.3888	0.2498	0.1230	-0.0011	-0.1239	-0.2393	-0.3413	-0.4214	-0.4658	-0.4767	-0.4919	-0.5382	-0.5929	-0.6312	-0.6717	-0.7423
Pz	-1.1440	-1.1319	-1.0919	-1.0083	-0.8997	-0.8064	-0.7628	-0.7622	-0.7740	-0.7761	-0.7506	-0.6793	-0.5586	-0.4101	-0.2728	-0.1626	-0.0531	0.0716	0.1984	0.3151	0.4140	0.4928	0.5427	0.5484	0.5296	0.5300	0.5593	0.5920	0.6072	0.6095	0.6116	0.5943	0.5194	0.3906	0.2506	0.1186	-0.0141	-0.1458	-0.2637	-0.3652	-0.4530	-0.5158	-0.5492	-0.5801	-0.6274	-0.6714	-0.6995	-0.7426	-0.8267
CPz	-1.2895	-1.2711	-1.2378	-1.1757	-1.1009	-1.0389	-1.0038	-0.9860	-0.9664	-0.9332	-0.8697	-0.7532	-0.5816	-0.3859	-0.2140	-0.0852	0.0291	0.1508	0.2691	0.3695	0.4469	0.5001	0.5167	0.4800	0.4159	0.3784	0.3818	0.3992	0.4078	0.4158	0.4414	0.4606	0.4280	0.3491	0.2608	0.1670	0.0511	-0.0890	-0.2415	-0.3962	-0.5432	-0.6574	-0.7242	-0.7714	-0.8264	-0.8764	-0.9106	-0.9578	-1.0460
Fpz	0.2650	0.3066	0.3232	0.3616	0.4273	0.4869	0.5053	0.4615	0.3633	0.2450	0.1380	0.0753	0.0963	0.2038	0.3379	0.4235	0.4493	0.4707	0.5309	0.6102	0.6657	0.6644	0.5737	0.4058	0.2534	0.1860	0.1754	0.1621	0.1182	0.0732	0.0727	0.1014	0.1088	0.0908	0.0858	0.1244	0.2180	0.3567	0.5009	0.5825	0.5609	0.4776	0.3987	0.3398	0.2962	0.2708	0.2437	0.1841	0.0776
Fp2	0.0353	0.0638	0.0450	0.0008	-0.0397	-0.0508	-0.0351	-0.0313	-0.0654	-0.1177	-0.1600	-0.1869	-0.1954	-0.1655	-0.0951	-0.0192	0.0347	0.0744	0.1167	0.1651	0.2137	0.2395	0.2009	0.1016	0.0239	0.0178	0.0339	0.0196	-0.0253	-0.0743	-0.1028	-0.1166	-0.1254	-0.1065	-0.0442	0.0516	0.1766	0.3198	0.4447	0.5057	0.4899	0.4411	0.4051	0.3869	0.3902	0.4208	0.4417	0.3983	0.2853
AF8	0.0208	0.0934	0.1350	0.1342	0.0973	0.0370	-0.0389	-0.1356	-0.2663	-0.4232	-0.5579	-0.5993	-0.5069	-0.3149	-0.1176	0.0080	0.0554	0.0657	0.0782	0.0975	0.1121	0.1145	0.0794	-0.0105	-0.1066	-0.1480	-0.1310	-0.0808	-0.0382	-0.0321	-0.0340	-0.0151	-0.0002	-0.0108	-0.0352	-0.0640	-0.0862	-0.0798	-0.0485	-0.0326	-0.0581	-0.1014	-0.1336	-0.1473	-0.1227	-0.0473	0.0308	0.0384	-0.0428
AF4	0.1523	0.1455	0.1094	0.0645	0.0148	-0.0322	-0.0824	-0.1547	-0.2655	-0.4048	-0.5161	-0.5283	-0.4136	-0.2065	0.0215	0.2057	0.3185	0.3701	0.3858	0.3726	0.3333	0.2855	0.2222	0.1268	0.0431	0.0312	0.0786	0.1279	0.1374	0.1171	0.1181	0.1506	0.1705	0.1648	0.1630	0.1724	0.1758	0.1742	0.1875	0.2151	0.2370	0.2640	0.3120	0.3488	0.3335	0.2591	0.1272	-0.0618	-0.2992
AFz	-0.2525	-0.3283	-0.4029	-0.4367	-0.4193	-0.3666	-0.3124	-0.2831	-0.2804	-0.2879	-0.2837	-0.2500	-0.1792	-0.0832	-0.0017	0.0351	0.0479	0.0712	0.1056	0.1257	0.1139	0.0693	-0.0090	-0.1102	-0.1866	-0.1996	-0.1688	-0.1295	-0.0949	-0.0554	0.0113	0.0992	0.1704	0.2151	0.2553	0.3042	0.3622	0.4196	0.4561	0.4421	0.3702	0.2857	0.2251	0.1700	0.1106	0.0651	0.0202	-0.0669	-0.2137
Fz	-0.5947	-0.6072	-0.6168	-0.6058	-0.5787	-0.5502	-0.5296	-0.5150	-0.5052	-0.4957	-0.4674	-0.4008	-0.2960	-0.1786	-0.0953	-0.0711	-0.0748	-0.0673	-0.0458	-0.0283	-0.0275	-0.0469	-0.0983	-0.1882	-0.2760	-0.3076	-0.2793	-0.2220	-0.1637	-0.1058	-0.0276	0.0621	0.1272	0.1676	0.2141	0.2719	0.3209	0.3460	0.3382	0.2796	0.1690	0.0517	-0.0379	-0.1203	-0.2082	-0.2810	-0.3449	-0.4454	-0.6058
F2	-0.6841	-0.6848	-0.6957	-0.6877	-0.6589	-0.6248	-0.5990	-0.5787	-0.5584	-0.5353	-0.4940	-0.4133	-0.2862	-0.1346	-0.0118	0.0502	0.0822	0.1223	0.1657	0.1925	0.1941	0.1706	0.1176	0.0359	-0.0382	-0.0629	-0.0397	0.0051	0.0522	0.1067	0.1900	0.2880	0.3555	0.3905	0.4316	0.4863	0.5308	0.5476	0.5290	0.4658	0.3601	0.2480	0.1586	0.0768	-0.0058	-0.0726	-0.1359	-0.2434	-0.4181
F4	-0.7618	-0.7028	-0.6554	-0.5947	-0.5399	-0.5163	-0.5135	-0.5036	-0.4785	-0.4425	-0.3827	-0.2771	-0.1343	-0.0055	0.0472	0.0087	-0.0611	-0.1018	-0.1194	-0.1476	-0.1895	-0.2232	-0.2504	-0.2879	-0.3157	-0.3024	-0.2522	-0.1891	-0.1374	-0.0938	-0.0318	0.0386	0.0912	0.1480	0.2402	0.3424	0.4044	0.4129	0.3909	0.3530	0.2952	0.2235	0.1417	0.0365	-0.0758	-0.1587	-0.2271	-0.3335	-0.5034
F6	-0.5158	-0.4603	-0.4333	-0.4052	-0.3724	-0.3358	-0.2938	-0.2498	-0.2092	-0.1666	-0.0988	0.0052	0.1089	0.1625	0.1418	0.0567	-0.0419	-0.1107	-0.1462	-0.1610	-0.1617	-0.1425	-0.1129	-0.0949	-0.0708	-0.0073	0.0882	0.1782	0.2163	0.1949	0.1634	0.1464	0.1238	0.1129	0.1458	0.1960	0.2234	0.2208	0.1898	0.1329	0.0691	0.0327	0.0304	0.0287	0.0121	-0.0016	-0.0223	-0.1093	-0.3116
F8	-0.1735	-0.0901	-0.0514	-0.0716	-0.1407	-0.2458	-0.3643	-0.4648	-0.5417	-0.6090	-0.6520	-0.6279	-0.5135	-0.3430	-0.1913	-0.0964	-0.0396	-0.0065	-0.0090	-0.0464	-0.0813	-0.0858	-0.0915	-0.1332	-0.1718	-0.1437	-0.0426	0.0991	0.2282	0.2981	0.3294	0.3558	0.3544	0.3100	0.2448	0.1624	0.0651	-0.0226	-0.0905	-0.1360	-0.1513	-0.1365	-0.1082	-0.0910	-0.0892	-0.0836	-0.0676	-0.0802	-0.1628
FT8	0.0421	0.0868	0.1397	0.1840	0.1646	0.0408	-0.1528	-0.3350	-0.4519	-0.4969	-0.4710	-0.3761	-0.2397	-0.1100	-0.0413	-0.0608	-0.1381	-0.2163	-0.2646	-0.2900	-0.3129	-0.3526	-0.4281	-0.5399	-0.6407	-0.6595	-0.5695	-0.3949	-0.1874	0.0025	0.1606	0.2822	0.3401	0.3250	0.2579	0.1462	0.0029	-0.1334	-0.2303	-0.2577	-0.2045	-0.0973	0.0113	0.0547	0.0116	-0.0595	-0.1099	-0.1809	-0.3254
FC6	-0.5393	-0.4271	-0.3301	-0.2433	-0.1726	-0.1348	-0.1351	-0.1511	-0.1670	-0.1807	-0.1566	-0.0634	0.0570	0.1416	0.1600	0.1156	0.0544	0.0164	-0.0084	-0.0406	-0.0640	-0.0593	-0.0519	-0.0680	-0.0824	-0.0529	0.0240	0.1159	0.1831	0.2250	0.2866	0.3573	0.3783	0.3644	0.3632	0.3600	0.3198	0.2410	0.1461	0.0609	0.0050	-0.0175	-0.0216	-0.0203	-0.0171	-0.0183	-0.0378	-0.1198	-0.3078
FC4	-0.9923	-0.9314	-0.8884	-0.8316	-0.7615	-0.6958	-0.6429	-0.5934	-0.5466	-0.5065	-0.4451	-0.3302	-0.1836	-0.0628	-0.0129	-0.0332	-0.0699	-0.0754	-0.0509	-0.0165	0.0148	0.0327	0.0130	-0.0567	-0.1314	-0.1528	-0.1199	-0.0690	-0.0252	0.0218	0.0997	0.1877	0.2309	0.2313	0.2309	0.2298	0.1983	0.1296	0.0408	-0.0592	-0.1646	-0.2519	-0.3107	-0.3631	-0.4220	-0.4749	-0.5278	-0.6267	-0.8025
FC2	-1.1671	-1.1454	-1.1203	-1.0720	-1.0050	-0.9378	-0.8796	-0.8248	-0.7746	-0.7296	-0.6661	-0.5556	-0.3986	-0.2294	-0.1004	-0.0343	0.0061	0.0616	0.1295	0.1887	0.2296	0.2532	0.2436	0.1848	0.1096	0.0698	0.0764	0.1095	0.1485	0.1950	0.2662	0.3402	0.3712	0.3659	0.3662	0.3794	0.3816	0.3524	0.2850	0.1782	0.0458	-0.0727	-0.1544	-0.2239	-0.3015	-0.3716	-0.4351	-0.5356	-0.7029
FCz	-1.0334	-1.0711	-1.0922	-1.0800	-1.0454	-1.0068	-0.9708	-0.9341	-0.8972	-0.8575	-0.7951	-0.6902	-0.5510	-0.4064	-0.2935	-0.2329	-0.1996	-0.1576	-0.1011	-0.0433	-0.0016	0.0163	0.0080	-0.0300	-0.0701	-0.0668	-0.0130	0.0652	0.1448	0.2261	0.3244	0.4247	0.4889	0.5158	0.5362	0.5578	0.5633	0.5391	0.4810	0.3816	0.2417	0.0969	-0.0163	-0.1087	-0.1974	-0.2685	-0.3263	-0.4131	-0.5536
Cz	-1.2474	-1.2723	-1.2756	-1.2373	-1.1731	-1.1132	-1.0716	-1.0391	-1.0047	-0.9623	-0.8940	-0.7767	-0.6093	-0.4205	-0.2579	-0.1473	-0.0634	0.0236	0.1095	0.1794	0.2254	0.2485	0.2431	0.1972	0.1349	0.1075	0.1290	0.1730	0.2160	0.2613	0.3242	0.3849	0.3965	0.3578	0.3102	0.2642	0.2002	0.1129	0.0126	-0.0994	-0.2232	-0.3279	-0.3900	-0.4381	-0.5004	-0.5605	-0.6050	-0.6671	-0.7815
C2	-1.3932	-1.3748	-1.3327	-1.2460	-1.1385	-1.0393	-0.9503	-0.8563	-0.7551	-0.6519	-0.5341	-0.3792	-0.1857	0.0118	0.1616	0.2482	0.3101	0.3786	0.4474	0.5045	0.5432	0.5592	0.5381	0.4660	0.3725	0.3116	0.2981	0.3111	0.3353	0.3767	0.4400	0.4889	0.4769	0.4158	0.3501	0.2888	0.2109	0.1043	-0.0238	-0.1631	-0.3027	-0.4132	-0.4774	-0.5277	-0.5911	-0.6480	-0.6883	-0.7510	-0.8735
C4	-1.1112	-1.0638	-1.0103	-0.9385	-0.8592	-0.7898	-0.7403	-0.6962	-0.6397	-0.5650	-0.4573	-0.2972	-0.0979	0.0924	0.2214	0.2790	0.3106	0.3560	0.4127	0.4595	0.4822	0.4801	0.4419	0.3543	0.2545	0.2045	0.2150	0.2539	0.2963	0.3435	0.4023	0.4451	0.4344	0.3884	0.3482	0.3111	0.2491	0.1528	0.0419	-0.0608	-0.1460	-0.2008	-0.2261	-0.2585	-0.3291	-0.4192	-0.5013	-0.6072	-0.7812
C6	-0.6244	-0.5721	-0.5113	-0.4421	-0.3832	-0.3413	-0.3262	-0.3321	-0.3392	-0.3310	-0.2843	-0.1809	-0.0363	0.1007	0.1732	0.1716	0.1470	0.1358	0.1343	0.1383	0.1555	0.1837	0.1870	0.1373	0.0778	0.0769	0.1398	0.2244	0.3007	0.3739	0.4487	0.4965	0.4952	0.4637	0.4328	0.4010	0.3358	0.2222	0.1005	0.0231	0.0011	0.0245	0.0776	0.1248	0.1268	0.0841	0.0264	-0.0729	-0.2593
T8	-0.1409	-0.0193	0.0239	-0.0028	-0.0850	-0.2096	-0.3441	-0.4415	-0.4862	-0.5053	-0.5101	-0.4923	-0.4547	-0.4048	-0.3631	-0.3455	-0.3461	-0.3443	-0.3186	-0.2842	-0.2722	-0.2724	-0.2586	-0.2312	-0.1933	-0.1295	-0.0373	0.0645	0.1555	0.2327	0.3001	0.3292	0.2946	0.2293	0.1663	0.0822	-0.0236	-0.0998	-0.1304	-0.1340	-0.1196	-0.0890	-0.0485	-0.0185	-0.0100	-0.0017	0.0223	0.0233	-0.0516
TP8	-0.4179	-0.3588	-0.3219	-0.2913	-0.2686	-0.2766	-0.3361	-0.4322	-0.5241	-0.5837	-0.5947	-0.5480	-0.4606	-0.3680	-0.3085	-0.2901	-0.2758	-0.2355	-0.1676	-0.0810	0.0029	0.0659	0.1032	0.1126	0.1115	0.1370	0.1968	0.2635	0.3134	0.3543	0.4122	0.4755	0.5014	0.4786	0.4312	0.3726	0.2988	0.2134	0.1362	0.0855	0.0550	0.0327	0.0237	0.0281	0.0394	0.0629	0.0841	0.0546	-0.0489
CP6	-0.7777	-0.7211	-0.6553	-0.5713	-0.4930	-0.4496	-0.4538	-0.4933	-0.5372	-0.5504	-0.5089	-0.4111	-0.2764	-0.1338	-0.0238	0.0370	0.0819	0.1365	0.1919	0.2358	0.2688	0.2962	0.3054	0.2799	0.2447	0.2491	0.2999	0.3556	0.3899	0.4214	0.4642	0.4918	0.4756	0.4235	0.3577	0.2796	0.1799	0.0648	-0.0406	-0.1171	-0.1638	-0.1730	-0.1414	-0.1032	-0.0963	-0.1159	-0.1414	-0.1954	-0.3166
CP4	-0.9775	-0.9515	-0.9149	-0.8511	-0.7766	-0.7185	-0.6916	-0.6814	-0.6603	-0.6080	-0.5076	-0.3472	-0.1446	0.0512	0.1872	0.2523	0.2911	0.3397	0.3916	0.4295	0.4476	0.4513	0.4313	0.3695	0.2895	0.2419	0.2388	0.2526	0.2594	0.2665	0.2881	0.3002	0.2644	0.1882	0.1103	0.0437	-0.0265	-0.1105	-0.1953	-0.2650	-0.3202	-0.3551	-0.3672	-0.3878	-0.4428	-0.5120	-0.5724	-0.6492	-0.7744
CP2	-1.2543	-1.2461	-1.2129	-1.1391	-1.0482	-0.9745	-0.9336	-0.9080	-0.8708	-0.8114	-0.7187	-0.5734	-0.3778	-0.1706	-0.0091	0.0873	0.1572	0.2323	0.3092	0.3785	0.4342	0.4742	0.4850	0.4453	0.3756	0.3279	0.3218	0.3377	0.3523	0.3683	0.4007	0.4246	0.3882	0.2913	0.1778	0.0635	-0.0622	-0.1998	-0.3375	-0.4657	-0.5783	-0.6558	-0.6886	-0.7086	-0.7473	-0.7901	-0.8228	-0.8801	-0.9937
P2	-1.0515	-1.0364	-0.9907	-0.9020	-0.7951	-0.7032	-0.6517	-0.6371	-0.6330	-0.6149	-0.5631	-0.4586	-0.3015	-0.1245	0.0249	0.1268	0.2066	0.2906	0.3773	0.4564	0.5241	0.5821	0.6187	0.6149	0.5891	0.5866	0.6191	0.6603	0.6881	0.7071	0.7313	0.7417	0.6960	0.5983	0.4892	0.3759	0.2461	0.1087	-0.0166	-0.1219	-0.2113	-0.2750	-0.3087	-0.3500	-0.4289	-0.5212	-0.5981	-0.6817	-0.8047
P4	-0.9646	-0.9361	-0.8836	-0.7923	-0.6900	-0.6160	-0.5893	-0.5931	-0.5960	-0.5771	-0.5216	-0.4176	-0.2691	-0.1058	0.0231	0.0990	0.1584	0.2304	0.3068	0.3744	0.4302	0.4766	0.5020	0.4886	0.4583	0.4572	0.4911	0.5280	0.5459	0.5567	0.5804	0.5985	0.5676	0.4842	0.3819	0.2768	0.1627	0.0420	-0.0669	-0.1522	-0.2164	-0.2550	-0.2694	-0.2926	-0.3496	-0.4205	-0.4844	-0.5631	-0.6802
P6	-0.9664	-0.9095	-0.8377	-0.7466	-0.6569	-0.6013	-0.6006	-0.6395	-0.6809	-0.6972	-0.6739	-0.6014	-0.4822	-0.3400	-0.2209	-0.1510	-0.0985	-0.0242	0.0717	0.1707	0.2581	0.3275	0.3684	0.3675	0.3459	0.3507	0.3950	0.4496	0.4873	0.5122	0.5396	0.5512	0.5117	0.4295	0.3386	0.2428	0.1345	0.0220	-0.0805	-0.1606	-0.2114	-0.2275	-0.2172	-0.2198	-0.2634	-0.3283	-0.3904	-0.4691	-0.5871
P8	-0.6031	-0.5360	-0.4649	-0.3866	-0.3150	-0.2810	-0.3054	-0.3642	-0.4121	-0.4282	-0.4032	-0.3236	-0.1972	-0.0591	0.0459	0.1028	0.1498	0.2235	0.3207	0.4197	0.5029	0.5654	0.6044	0.6131	0.6104	0.6355	0.6956	0.7565	0.7866	0.7916	0.7952	0.7897	0.7465	0.6703	0.5858	0.4934	0.3848	0.2681	0.1633	0.0909	0.0546	0.0490	0.0604	0.0527	0.0041	-0.0600	-0.1159	-0.1863	-0.2963
P10	-0.3593	-0.3114	-0.2427	-0.1461	-0.0409	0.0397	0.0755	0.0828	0.0880	0.0834	0.0562	0.0306	0.0415	0.0982	0.1680	0.2123	0.2391	0.2714	0.3037	0.3195	0.3174	0.3123	0.3128	0.3127	0.3120	0.3250	0.3628	0.4168	0.4597	0.4811	0.5025	0.5244	0.5155	0.4670	0.3961	0.3050	0.1964	0.1024	0.0493	0.0362	0.0453	0.0618	0.0852	0.1130	0.1409	0.1761	0.2057	0.1915	0.1334
PO8	-0.5791	-0.5303	-0.4602	-0.3696	-0.2889	-0.2586	-0.2964	-0.3739	-0.4475	-0.4968	-0.5141	-0.4843	-0.3992	-0.2767	-0.1595	-0.0723	0.0113	0.1188	0.2418	0.3639	0.4749	0.5674	0.6328	0.6641	0.6795	0.7189	0.7952	0.8781	0.9342	0.9604	0.9702	0.9513	0.8765	0.7644	0.6630	0.5850	0.5220	0.4742	0.4396	0.4114	0.3850	0.3666	0.3606	0.3418	0.2873	0.2161	0.1460	0.0554	-0.0679
PO4	-0.7365	-0.7303	-0.7273	-0.6909	-0.6232	-0.5440	-0.4800	-0.4470	-0.4426	-0.4669	-0.5084	-0.5212	-0.4602	-0.3249	-0.1630	-0.0141	0.1277	0.2576	0.3461	0.3912	0.4208	0.4655	0.5369	0.6191	0.7019	0.7900	0.8626	0.8843	0.8542	0.8123	0.8034	0.8210	0.8069	0.7341	0.6205	0.4740	0.3044	0.1450	0.0302	-0.0226	-0.0217	0.0091	0.0354	0.0035	-0.1104	-0.2626	-0.4002	-0.5129	-0.6071
O2	-0.5540	-0.5077	-0.4485	-0.3697	-0.2978	-0.2687	-0.3017	-0.3764	-0.4464	-0.4874	-0.5034	-0.4886	-0.4278	-0.3345	-0.2503	-0.1830	-0.0886	0.0515	0.2083	0.3554	0.4783	0.5716	0.6329	0.6588	0.6748	0.7233	0.8077	0.8895	0.9364	0.9529	0.9593	0.9436	0.8708	0.7549	0.6517	0.5810	0.5273	0.4799	0.4359	0.3945	0.3562	0.3288	0.3185	0.3003	0.2445	0.1629	0.0759	-0.0277	-0.1557
EXG1	0.0902	0.0678	0.0537	0.0888	0.1717	0.2695	0.3344	0.3480	0.3303	0.3036	0.2846	0.2776	0.2786	0.2856	0.2793	0.2580	0.2692	0.3239	0.3756	0.4026	0.4062	0.3858	0.3454	0.2861	0.2498	0.2966	0.4023	0.4950	0.5394	0.5375	0.5164	0.4905	0.4412	0.3745	0.3327	0.3212	0.2935	0.2079	0.0725	-0.0598	-0.1455	-0.1676	-0.1353	-0.1010	-0.1009	-0.1100	-0.1084	-0.1061	-0.1152
EXG2	-0.0986	-0.0620	-0.0727	-0.1160	-0.1656	-0.2042	-0.2333	-0.2508	-0.2556	-0.2705	-0.3081	-0.3434	-0.3480	-0.3211	-0.2791	-0.2474	-0.2529	-0.2888	-0.3147	-0.3037	-0.2617	-0.2247	-0.2309	-0.2797	-0.3334	-0.3520	-0.3254	-0.2655	-0.1821	-0.0812	0.0337	0.1572	0.2657	0.3330	0.3527	0.3194	0.2549	0.2105	0.2087	0.2441	0.2963	0.3370	0.3554	0.3621	0.3743	0.3951	0.3985	0.3497	0.2450
EXG3	-0.7053	-0.6391	-0.5536	-0.4506	-0.3507	-0.2708	-0.2052	-0.1557	-0.1314	-0.1286	-0.1355	-0.1251	-0.0728	0.0129	0.1003	0.1679	0.2150	0.2516	0.2913	0.3255	0.3386	0.3270	0.2598	0.1125	-0.0497	-0.1310	-0.1144	-0.0391	0.0600	0.1662	0.2700	0.3498	0.3756	0.3369	0.2481	0.1433	0.0754	0.0825	0.1527	0.2365	0.3056	0.3706	0.4329	0.4794	0.5237	0.5894	0.6451	0.6242	0.5165
EXG4	-0.0477	0.0111	0.0471	0.0729	0.0936	0.0983	0.0698	0.0174	-0.0354	-0.0914	-0.1519	-0.2012	-0.2351	-0.2548	-0.2604	-0.2621	-0.2643	-0.2576	-0.2333	-0.1874	-0.1305	-0.0913	-0.0828	-0.0914	-0.0921	-0.0587	0.0106	0.0926	0.1665	0.2232	0.2652	0.2967	0.3057	0.2816	0.2366	0.1719	0.0794	-0.0321	-0.1463	-0.2336	-0.2697	-0.2668	-0.2552	-0.2427	-0.2094	-0.1471	-0.0890	-0.0856	-0.1498
Gaze_X	-5.0607	-5.0151	-4.7281	-4.9157	-4.8179	-2.4848	-0.2493	0.5030	0.9884	0.5233	-0.2591	-0.9252	-0.7706	-0.5785	-0.5408	-0.2636	-0.4504	-0.7795	-0.6645	-0.8453	-1.2248	-1.0588	-0.9952	-1.1901	-1.0097	-0.5101	-0.6150	-0.7700	-0.1934	0.1767	0.4103	0.6621	1.1038	1.5131	1.3673	1.1805	1.4923	2.0108	4.2757	6.1620	6.5698	7.3029	7.2420	7.2223	7.4932	7.7026	6.9018	5.9333	5.9553
Gaze_Y	12.5632	12.5112	12.4939	12.3770	12.6720	13.8788	14.6751	15.0437	15.5296	15.3365	15.0666	14.9815	14.6492	14.8212	15.4276	15.7884	15.3339	15.1348	15.8706	16.0610	16.1344	16.0048	15.3546	15.0999	14.7397	14.0785	13.7661	13.7592	14.1771	14.2706	13.8132	13.7792	13.8025	13.6864	13.6099	13.2526	13.1040	13.3034	15.9420	18.0941	17.7713	17.9676	17.7086	17.4005	16.2296	15.5794	16.1259	15.5807	15.4513
ROI Occipital	-0.5654	-0.5323	-0.4639	-0.3682	-0.2867	-0.2574	-0.2930	-0.3663	-0.4312	-0.4672	-0.4786	-0.4586	-0.3955	-0.3075	-0.2344	-0.1785	-0.0947	0.0350	0.1808	0.3123	0.4175	0.4999	0.5553	0.5732	0.5787	0.6171	0.6956	0.7771	0.8258	0.8401	0.8369	0.8094	0.7287	0.6042	0.4879	0.4065	0.3482	0.2943	0.2313	0.1588	0.0899	0.0447	0.0338	0.0313	0.0032	-0.0436	-0.0925	-0.1582	-0.2557
MGFPower	1.4030	1.4004	1.3817	1.3461	1.3042	1.2693	1.2430	1.2211	1.1993	1.1763	1.1532	1.1311	1.1080	1.0786	1.0420	1.0070	0.9777	0.9511	0.9293	0.9165	0.9121	0.9097	0.9097	0.9075	0.8986	0.8960	0.9073	0.9247	0.9485	0.9842	1.0277	1.0740	1.1176	1.1473	1.1594	1.1597	1.1551	1.1508	1.1525	1.1577	1.1625	1.1681	1.1705	1.1708	1.1720	1.1781	1.1875	1.1947	1.2018
Parietal ROI	-1.1321	-1.1246	-1.0916	-1.0209	-0.9335	-0.8634	-0.8325	-0.8286	-0.8241	-0.8023	-0.7487	-0.6459	-0.4946	-0.3231	-0.1749	-0.0657	0.0349	0.1489	0.2655	0.3695	0.4529	0.5139	0.5421	0.5215	0.4750	0.4525	0.4673	0.4926	0.5042	0.5067	0.5157	0.5117	0.4539	0.3473	0.2315	0.1170	-0.0079	-0.1410	-0.2696	-0.3894	-0.4993	-0.5799	-0.6204	-0.6518	-0.7017	-0.7522	-0.7882	-0.8401	-0.9369
[truncated: 719 more columns]
