# Supplementary material for: The Impact of Task Demands on Fixation-Related Brain Potentials during Guided Search
Source: PLoS One. 2016 Jun 10;11(6):e0157260. doi: 10.1371/journal.pone.0157260 (PMC4902222; doi:10.1371/journal.pone.0157260)
Supplement: S7 File — Grand average Target Non-target difference FRP from the Ignore condition. (TXT) [file pone.0157260.s008.txt]

time	-500.0000	-498.0469	-496.0938	-494.1406	-492.1875	-490.2344	-488.2812	-486.3281	-484.3750	-482.4219	-480.4688	-478.5156	-476.5625	-474.6094	-472.6562	-470.7031	-468.7500	-466.7969	-464.8438	-462.8906	-460.9375	-458.9844	-457.0312	-455.0781	-453.1250	-451.1719	-449.2188	-447.2656	-445.3125	-443.3594	-441.4062	-439.4531	-437.5000	-435.5469	-433.5938	-431.6406	-429.6875	-427.7344	-425.7812	-423.8281	-421.8750	-419.9219	-417.9688	-416.0156	-414.0625	-412.1094	-410.1562	-408.2031	-406.2500
Fp1	-0.1477	-0.2720	-0.4054	-0.4908	-0.5097	-0.4831	-0.4331	-0.3764	-0.3168	-0.2485	-0.1892	-0.1650	-0.1539	-0.1186	-0.0624	-0.0142	-0.0006	-0.0315	-0.1000	-0.1805	-0.2468	-0.3036	-0.3524	-0.3715	-0.3553	-0.3258	-0.3094	-0.2993	-0.2608	-0.2066	-0.1849	-0.1769	-0.1291	-0.0452	0.0592	0.1909	0.3285	0.4158	0.4327	0.4306	0.4509	0.4756	0.4845	0.4844	0.4800	0.4544	0.3789	0.2539	0.1180
AF7	-0.4019	-0.4907	-0.5646	-0.5970	-0.5754	-0.5161	-0.4389	-0.3560	-0.2690	-0.1648	-0.0547	0.0386	0.1384	0.2639	0.3819	0.4517	0.4435	0.3345	0.1426	-0.0570	-0.1913	-0.2594	-0.2950	-0.3073	-0.2986	-0.2819	-0.2667	-0.2364	-0.1719	-0.1107	-0.1005	-0.1036	-0.0556	0.0397	0.1640	0.3098	0.4372	0.4969	0.4828	0.4457	0.4302	0.4323	0.4339	0.4226	0.3753	0.2670	0.1035	-0.0800	-0.2501
AF3	-0.4319	-0.4520	-0.4704	-0.4537	-0.3870	-0.3039	-0.2443	-0.2234	-0.2244	-0.2104	-0.1786	-0.1547	-0.1290	-0.0836	-0.0323	0.0125	0.0447	0.0410	-0.0217	-0.1302	-0.2449	-0.3376	-0.3858	-0.3670	-0.2919	-0.2044	-0.1454	-0.1160	-0.0861	-0.0636	-0.0780	-0.0920	-0.0576	-0.0042	0.0371	0.0866	0.1524	0.1934	0.1762	0.1400	0.1438	0.1856	0.2280	0.2555	0.2684	0.2530	0.1892	0.0796	-0.0508
F1	-0.6090	-0.6239	-0.6479	-0.6479	-0.6284	-0.6214	-0.6419	-0.6746	-0.6848	-0.6486	-0.5861	-0.5345	-0.4908	-0.4341	-0.3709	-0.3242	-0.3206	-0.3726	-0.4567	-0.5276	-0.5624	-0.5733	-0.5681	-0.5378	-0.4872	-0.4303	-0.3696	-0.3042	-0.2482	-0.2351	-0.2719	-0.3007	-0.2711	-0.2184	-0.1874	-0.1644	-0.1311	-0.1054	-0.0989	-0.0765	-0.0123	0.0638	0.1123	0.1349	0.1440	0.1241	0.0610	-0.0277	-0.1222
F3	-0.4714	-0.5157	-0.5462	-0.5319	-0.4880	-0.4596	-0.4725	-0.5085	-0.5168	-0.4602	-0.3660	-0.2970	-0.2629	-0.2368	-0.2149	-0.2036	-0.2148	-0.2651	-0.3380	-0.3855	-0.3867	-0.3743	-0.3791	-0.3934	-0.4056	-0.4069	-0.3789	-0.3141	-0.2401	-0.2103	-0.2423	-0.2750	-0.2509	-0.2051	-0.1849	-0.1716	-0.1429	-0.1223	-0.1275	-0.1210	-0.0711	-0.0083	0.0349	0.0716	0.1095	0.1234	0.0980	0.0467	-0.0239
F5	-0.0897	-0.2015	-0.2929	-0.3132	-0.2600	-0.1922	-0.1570	-0.1416	-0.1145	-0.0604	0.0007	0.0332	0.0484	0.0818	0.1348	0.1863	0.2082	0.1752	0.0889	-0.0140	-0.0829	-0.1075	-0.1178	-0.1358	-0.1650	-0.1853	-0.1723	-0.1176	-0.0397	0.0016	-0.0251	-0.0500	-0.0031	0.0786	0.1418	0.1971	0.2568	0.2912	0.2742	0.2357	0.2253	0.2370	0.2344	0.2153	0.1837	0.1309	0.0703	0.0131	-0.0653
F7	-0.1258	-0.2713	-0.3905	-0.4472	-0.4164	-0.3389	-0.2784	-0.2464	-0.2097	-0.1396	-0.0399	0.0733	0.1983	0.3256	0.4195	0.4595	0.4541	0.4053	0.3132	0.2103	0.1292	0.0566	-0.0007	0.0018	0.0558	0.1152	0.1648	0.2213	0.2843	0.3055	0.2628	0.2152	0.2181	0.2452	0.2580	0.2624	0.2655	0.2526	0.2144	0.1706	0.1332	0.0939	0.0586	0.0478	0.0627	0.0893	0.1177	0.1165	0.0436
FT7	-0.3120	-0.3593	-0.3999	-0.4108	-0.3814	-0.3465	-0.3284	-0.3065	-0.2645	-0.2130	-0.1570	-0.0899	-0.0081	0.0925	0.2005	0.2953	0.3447	0.3099	0.2080	0.1198	0.0968	0.0831	0.0240	-0.0243	-0.0195	-0.0012	0.0106	0.0387	0.0814	0.1004	0.0842	0.0667	0.0653	0.0600	0.0512	0.0685	0.1132	0.1434	0.1231	0.0777	0.0624	0.0852	0.1132	0.1212	0.0875	-0.0062	-0.1605	-0.3534	-0.5337
FC5	-0.5176	-0.5261	-0.5070	-0.4190	-0.2940	-0.2134	-0.2179	-0.2812	-0.3248	-0.2766	-0.1667	-0.0904	-0.0645	-0.0321	0.0272	0.0881	0.1233	0.1195	0.0831	0.0322	-0.0111	-0.0332	-0.0339	-0.0293	-0.0412	-0.0591	-0.0489	0.0165	0.1083	0.1337	0.0713	0.0257	0.0728	0.1382	0.1275	0.0802	0.0578	0.0378	0.0014	-0.0135	0.0152	0.0401	0.0216	-0.0047	-0.0186	-0.0480	-0.0806	-0.0845	-0.0874
FC3	-0.8434	-0.8482	-0.8367	-0.7775	-0.6926	-0.6241	-0.5943	-0.6003	-0.6024	-0.5544	-0.4640	-0.3770	-0.3071	-0.2380	-0.1710	-0.1210	-0.0991	-0.1138	-0.1508	-0.1768	-0.1815	-0.1777	-0.1696	-0.1590	-0.1608	-0.1761	-0.1792	-0.1504	-0.1177	-0.1368	-0.2104	-0.2658	-0.2511	-0.2153	-0.2273	-0.2734	-0.3021	-0.3112	-0.3250	-0.3275	-0.2948	-0.2496	-0.2189	-0.1930	-0.1651	-0.1619	-0.1973	-0.2429	-0.2824
FC1	-0.7558	-0.7315	-0.7118	-0.6643	-0.5948	-0.5389	-0.5225	-0.5403	-0.5522	-0.5136	-0.4270	-0.3316	-0.2422	-0.1547	-0.0757	-0.0158	0.0075	-0.0191	-0.0766	-0.1271	-0.1505	-0.1563	-0.1563	-0.1483	-0.1382	-0.1360	-0.1335	-0.1131	-0.0879	-0.1077	-0.1842	-0.2477	-0.2429	-0.2142	-0.2140	-0.2238	-0.2167	-0.2052	-0.2045	-0.1935	-0.1537	-0.1106	-0.0925	-0.0904	-0.0916	-0.1147	-0.1764	-0.2586	-0.3434
C1	-1.0986	-1.0531	-1.0098	-0.9380	-0.8379	-0.7412	-0.6785	-0.6544	-0.6359	-0.5800	-0.4877	-0.3940	-0.3069	-0.2123	-0.1130	-0.0315	0.0034	-0.0162	-0.0625	-0.1017	-0.1245	-0.1408	-0.1493	-0.1378	-0.1165	-0.1043	-0.0941	-0.0711	-0.0542	-0.0888	-0.1786	-0.2530	-0.2621	-0.2502	-0.2581	-0.2608	-0.2437	-0.2353	-0.2515	-0.2630	-0.2481	-0.2299	-0.2373	-0.2664	-0.3000	-0.3436	-0.4072	-0.4784	-0.5450
C3	-1.1001	-1.0383	-0.9443	-0.8110	-0.6570	-0.5200	-0.4345	-0.4025	-0.3752	-0.2968	-0.1737	-0.0534	0.0489	0.1449	0.2379	0.3256	0.3934	0.4228	0.4208	0.4127	0.4111	0.4107	0.4067	0.3966	0.3680	0.3177	0.2685	0.2352	0.1919	0.0980	-0.0374	-0.1343	-0.1461	-0.1342	-0.1578	-0.1952	-0.2221	-0.2570	-0.2991	-0.3027	-0.2537	-0.1985	-0.1728	-0.1562	-0.1307	-0.1237	-0.1475	-0.1747	-0.1970
C5	-0.8524	-0.8353	-0.7696	-0.6637	-0.5398	-0.4212	-0.3359	-0.3023	-0.2916	-0.2498	-0.1697	-0.0916	-0.0289	0.0365	0.1173	0.2200	0.3222	0.3769	0.3739	0.3416	0.3043	0.2690	0.2311	0.1846	0.1341	0.1041	0.1143	0.1468	0.1517	0.0800	-0.0454	-0.1255	-0.1245	-0.1242	-0.1737	-0.2362	-0.2997	-0.3837	-0.4548	-0.4460	-0.3623	-0.2942	-0.2895	-0.2913	-0.2632	-0.2507	-0.2803	-0.3242	-0.3556
T7	-0.3569	-0.3501	-0.3629	-0.3790	-0.3792	-0.3530	-0.3152	-0.2939	-0.2716	-0.2030	-0.0962	-0.0030	0.0655	0.1370	0.2159	0.2734	0.2754	0.2171	0.1312	0.0463	-0.0291	-0.0852	-0.1072	-0.0856	-0.0387	-0.0121	-0.0150	-0.0001	0.0327	0.0180	-0.0529	-0.0991	-0.0695	-0.0115	0.0262	0.0566	0.0861	0.0828	0.0287	-0.0374	-0.0596	-0.0401	-0.0016	0.0588	0.1172	0.1393	0.1192	0.0537	-0.0527
TP7	-0.5430	-0.4746	-0.4400	-0.4248	-0.4109	-0.3937	-0.3900	-0.4005	-0.3811	-0.2928	-0.1572	-0.0197	0.1113	0.2361	0.3336	0.3829	0.3696	0.3009	0.2138	0.1401	0.0859	0.0424	0.0043	-0.0180	-0.0207	-0.0211	-0.0173	0.0105	0.0454	0.0471	0.0101	-0.0263	-0.0488	-0.1004	-0.1797	-0.2267	-0.2232	-0.2107	-0.2128	-0.1916	-0.1244	-0.0499	-0.0035	0.0180	0.0322	0.0381	0.0181	-0.0283	-0.0855
CP5	-0.7182	-0.7298	-0.6977	-0.6208	-0.5194	-0.4179	-0.3457	-0.3076	-0.2746	-0.2217	-0.1571	-0.1124	-0.0931	-0.0682	-0.0102	0.0761	0.1496	0.1774	0.1799	0.2025	0.2524	0.2931	0.3086	0.3199	0.3336	0.3437	0.3547	0.3576	0.3229	0.2257	0.0903	0.0083	0.0180	0.0335	-0.0059	-0.0611	-0.0973	-0.1331	-0.1684	-0.1617	-0.1139	-0.0749	-0.0699	-0.0782	-0.0836	-0.1102	-0.1739	-0.2505	-0.3178
CP3	-1.1420	-1.1038	-1.0321	-0.9264	-0.8059	-0.6935	-0.6163	-0.5786	-0.5421	-0.4653	-0.3538	-0.2455	-0.1516	-0.0570	0.0420	0.1305	0.1790	0.1742	0.1423	0.1182	0.1113	0.1077	0.1039	0.1097	0.1156	0.1066	0.0928	0.0834	0.0511	-0.0390	-0.1626	-0.2334	-0.2167	-0.1867	-0.1986	-0.2215	-0.2331	-0.2573	-0.2916	-0.2893	-0.2380	-0.1849	-0.1690	-0.1768	-0.1837	-0.2048	-0.2625	-0.3426	-0.4227
CP1	-1.2641	-1.2234	-1.1598	-1.0644	-0.9532	-0.8537	-0.7867	-0.7457	-0.6943	-0.5965	-0.4584	-0.3162	-0.1816	-0.0461	0.0883	0.2029	0.2671	0.2712	0.2394	0.1999	0.1624	0.1181	0.0693	0.0411	0.0408	0.0520	0.0689	0.0904	0.0941	0.0456	-0.0459	-0.1076	-0.0967	-0.0632	-0.0526	-0.0438	-0.0230	-0.0186	-0.0387	-0.0400	0.0012	0.0492	0.0671	0.0600	0.0427	0.0015	-0.0767	-0.1718	-0.2613
P1	-1.2396	-1.2382	-1.2326	-1.2021	-1.1474	-1.0797	-1.0123	-0.9520	-0.8808	-0.7676	-0.6184	-0.4727	-0.3424	-0.2139	-0.0857	0.0222	0.0814	0.0903	0.0764	0.0596	0.0385	0.0030	-0.0366	-0.0509	-0.0349	-0.0110	0.0107	0.0364	0.0507	0.0199	-0.0460	-0.0730	-0.0211	0.0483	0.0808	0.1034	0.1396	0.1635	0.1624	0.1702	0.2042	0.2322	0.2217	0.1757	0.1080	0.0142	-0.1109	-0.2515	-0.3900
P3	-1.3530	-1.3739	-1.3765	-1.3477	-1.2890	-1.2118	-1.1400	-1.0855	-1.0279	-0.9394	-0.8234	-0.7091	-0.6066	-0.5053	-0.3976	-0.2906	-0.2137	-0.1866	-0.1879	-0.1842	-0.1691	-0.1558	-0.1443	-0.1189	-0.0830	-0.0558	-0.0412	-0.0357	-0.0588	-0.1405	-0.2614	-0.3412	-0.3354	-0.2997	-0.2881	-0.2796	-0.2543	-0.2366	-0.2346	-0.2139	-0.1645	-0.1248	-0.1247	-0.1527	-0.1888	-0.2439	-0.3336	-0.4439	-0.5528
P5	-0.7999	-0.8319	-0.8523	-0.8389	-0.7844	-0.7022	-0.6273	-0.5804	-0.5386	-0.4636	-0.3578	-0.2600	-0.1841	-0.1126	-0.0322	0.0455	0.0863	0.0795	0.0612	0.0661	0.0885	0.0984	0.0876	0.0817	0.0930	0.1048	0.1073	0.1001	0.0640	-0.0230	-0.1333	-0.1867	-0.1512	-0.1009	-0.0950	-0.1032	-0.0961	-0.0965	-0.1201	-0.1333	-0.1127	-0.0879	-0.0835	-0.0860	-0.0856	-0.1060	-0.1691	-0.2596	-0.3533
P7	-0.5986	-0.6180	-0.6442	-0.6554	-0.6270	-0.5579	-0.4884	-0.4535	-0.4346	-0.3888	-0.3051	-0.2103	-0.1257	-0.0474	0.0351	0.1104	0.1450	0.1382	0.1289	0.1385	0.1529	0.1510	0.1428	0.1653	0.2260	0.2842	0.3104	0.3057	0.2613	0.1641	0.0427	-0.0267	-0.0130	0.0110	-0.0120	-0.0461	-0.0547	-0.0639	-0.0946	-0.1092	-0.0848	-0.0548	-0.0469	-0.0534	-0.0635	-0.0872	-0.1372	-0.2038	-0.2664
P9	-0.1484	-0.1102	-0.0918	-0.0783	-0.0571	-0.0281	-0.0069	0.0049	0.0326	0.0969	0.1877	0.2718	0.3222	0.3323	0.3158	0.2851	0.2286	0.1497	0.0876	0.0623	0.0597	0.0624	0.0643	0.0703	0.0753	0.0533	0.0062	-0.0242	-0.0283	-0.0427	-0.0880	-0.1268	-0.1272	-0.1342	-0.1733	-0.1912	-0.1603	-0.1304	-0.1405	-0.1480	-0.1105	-0.0587	-0.0377	-0.0593	-0.1088	-0.1618	-0.1975	-0.2082	-0.2051
PO7	-0.6451	-0.6820	-0.7370	-0.7823	-0.7965	-0.7730	-0.7312	-0.6961	-0.6643	-0.6080	-0.5186	-0.4168	-0.3122	-0.2024	-0.1004	-0.0308	-0.0117	-0.0261	-0.0331	-0.0180	0.0061	0.0264	0.0492	0.0922	0.1508	0.1970	0.2190	0.2244	0.2015	0.1223	0.0013	-0.0836	-0.0839	-0.0557	-0.0546	-0.0599	-0.0603	-0.0963	-0.1793	-0.2457	-0.2534	-0.2399	-0.2448	-0.2615	-0.2688	-0.2704	-0.2852	-0.3139	-0.3483
PO3	-1.0266	-1.0484	-1.0865	-1.1222	-1.1409	-1.1348	-1.1136	-1.0892	-1.0474	-0.9647	-0.8499	-0.7345	-0.6259	-0.5116	-0.3897	-0.2763	-0.1985	-0.1609	-0.1381	-0.1116	-0.0880	-0.0826	-0.0856	-0.0662	-0.0224	0.0171	0.0373	0.0418	0.0215	-0.0436	-0.1397	-0.2043	-0.2010	-0.1767	-0.1796	-0.1866	-0.1731	-0.1661	-0.1791	-0.1685	-0.1125	-0.0517	-0.0242	-0.0271	-0.0440	-0.0831	-0.1603	-0.2624	-0.3677
O1	-0.9174	-0.9505	-0.9896	-1.0223	-1.0386	-1.0274	-1.0010	-0.9755	-0.9324	-0.8412	-0.7091	-0.5731	-0.4460	-0.3164	-0.1853	-0.0696	0.0140	0.0699	0.1146	0.1485	0.1592	0.1422	0.1250	0.1470	0.2003	0.2365	0.2365	0.2134	0.1567	0.0488	-0.0814	-0.1681	-0.1865	-0.1909	-0.2192	-0.2398	-0.2387	-0.2541	-0.2964	-0.3098	-0.2646	-0.2039	-0.1646	-0.1389	-0.1085	-0.0908	-0.1180	-0.1801	-0.2466
Iz	-0.6353	-0.6836	-0.7426	-0.7869	-0.8053	-0.7940	-0.7678	-0.7355	-0.6788	-0.5878	-0.4925	-0.4215	-0.3595	-0.2818	-0.1921	-0.1102	-0.0523	-0.0114	0.0256	0.0459	0.0236	-0.0478	-0.1249	-0.1420	-0.0896	-0.0186	0.0284	0.0470	0.0295	-0.0367	-0.1262	-0.1886	-0.1983	-0.1845	-0.1764	-0.1549	-0.1195	-0.1216	-0.1744	-0.2062	-0.1750	-0.1216	-0.0771	-0.0312	0.0230	0.0557	0.0315	-0.0381	-0.1144
Oz	-1.0546	-1.0954	-1.1253	-1.1308	-1.1096	-1.0595	-0.9913	-0.9191	-0.8357	-0.7289	-0.6122	-0.5066	-0.4041	-0.2887	-0.1622	-0.0368	0.0670	0.1380	0.1817	0.2015	0.1935	0.1529	0.1010	0.0832	0.1088	0.1402	0.1514	0.1469	0.1165	0.0344	-0.0843	-0.1766	-0.2079	-0.2127	-0.2199	-0.2083	-0.1753	-0.1618	-0.1759	-0.1647	-0.1028	-0.0293	0.0189	0.0403	0.0449	0.0227	-0.0419	-0.1327	-0.2231
POz	-1.2440	-1.2804	-1.3051	-1.3106	-1.2978	-1.2653	-1.2238	-1.1786	-1.1047	-0.9792	-0.8190	-0.6572	-0.5014	-0.3452	-0.1914	-0.0507	0.0577	0.1253	0.1644	0.1853	0.1832	0.1515	0.1111	0.0998	0.1162	0.1259	0.1180	0.1032	0.0670	-0.0188	-0.1341	-0.2078	-0.2044	-0.1699	-0.1461	-0.1161	-0.0689	-0.0315	-0.0165	0.0025	0.0358	0.0517	0.0256	-0.0316	-0.1024	-0.1944	-0.3203	-0.4660	-0.6081
Pz	-1.2134	-1.2040	-1.1963	-1.1702	-1.1187	-1.0560	-1.0041	-0.9661	-0.9157	-0.8246	-0.7009	-0.5749	-0.4489	-0.3082	-0.1595	-0.0284	0.0589	0.1003	0.1172	0.1237	0.1119	0.0678	0.0031	-0.0440	-0.0569	-0.0529	-0.0437	-0.0250	-0.0145	-0.0530	-0.1357	-0.1888	-0.1651	-0.1116	-0.0748	-0.0356	0.0184	0.0570	0.0651	0.0732	0.0985	0.1116	0.0845	0.0243	-0.0556	-0.1676	-0.3244	-0.5021	-0.6654
CPz	-1.1595	-1.1325	-1.1095	-1.0698	-1.0158	-0.9594	-0.9151	-0.8847	-0.8398	-0.7530	-0.6348	-0.5121	-0.3885	-0.2574	-0.1279	-0.0190	0.0471	0.0587	0.0304	-0.0108	-0.0530	-0.1004	-0.1461	-0.1663	-0.1550	-0.1325	-0.1117	-0.0859	-0.0660	-0.0850	-0.1387	-0.1649	-0.1266	-0.0714	-0.0438	-0.0231	0.0060	0.0139	-0.0157	-0.0450	-0.0418	-0.0267	-0.0317	-0.0632	-0.1180	-0.2059	-0.3317	-0.4758	-0.6129
Fpz	-0.2712	-0.3351	-0.3996	-0.4537	-0.4890	-0.4942	-0.4667	-0.4225	-0.3751	-0.3237	-0.2832	-0.2792	-0.2913	-0.2724	-0.2314	-0.2305	-0.2964	-0.4047	-0.5276	-0.6269	-0.6801	-0.7164	-0.7442	-0.7208	-0.6360	-0.5401	-0.4720	-0.4112	-0.3268	-0.2516	-0.2368	-0.2482	-0.2250	-0.1766	-0.1158	-0.0255	0.0806	0.1612	0.2031	0.2482	0.3339	0.4331	0.5039	0.5463	0.5695	0.5518	0.4714	0.3555	0.2511
Fp2	0.0964	0.1173	0.0894	0.0311	-0.0413	-0.1173	-0.1675	-0.1600	-0.1036	-0.0460	-0.0408	-0.1050	-0.1921	-0.2453	-0.2592	-0.2728	-0.3262	-0.4325	-0.5746	-0.7041	-0.7846	-0.8286	-0.8394	-0.7891	-0.6837	-0.5756	-0.4942	-0.4104	-0.2944	-0.1725	-0.0875	-0.0276	0.0363	0.0892	0.1202	0.1474	0.1734	0.1851	0.2035	0.2785	0.4088	0.5346	0.6165	0.6588	0.6613	0.5995	0.4646	0.3022	0.1713
AF8	0.0713	0.0505	-0.0020	-0.0427	-0.0594	-0.0651	-0.0594	-0.0347	0.0004	0.0216	-0.0050	-0.0898	-0.1861	-0.2363	-0.2415	-0.2581	-0.3351	-0.4770	-0.6514	-0.7942	-0.8556	-0.8550	-0.8230	-0.7365	-0.5831	-0.4270	-0.3437	-0.3297	-0.3379	-0.3538	-0.3919	-0.4389	-0.4477	-0.3989	-0.3129	-0.2191	-0.1360	-0.0648	0.0126	0.1257	0.2782	0.4318	0.5587	0.6714	0.7772	0.8381	0.8107	0.7108	0.5886
AF4	0.0148	-0.0348	-0.1343	-0.2229	-0.2773	-0.3121	-0.3477	-0.3934	-0.4272	-0.4165	-0.3748	-0.3401	-0.3099	-0.2602	-0.2023	-0.1856	-0.2523	-0.3922	-0.5407	-0.6361	-0.6983	-0.8058	-0.9649	-1.0831	-1.0889	-1.0008	-0.8802	-0.7683	-0.6825	-0.6392	-0.6361	-0.6193	-0.5329	-0.4019	-0.2847	-0.1934	-0.1178	-0.0654	-0.0453	-0.0253	0.0410	0.1455	0.2424	0.3229	0.4090	0.4876	0.5136	0.4662	0.3522
AFz	-0.1083	-0.1624	-0.2240	-0.2518	-0.2465	-0.2395	-0.2474	-0.2663	-0.2723	-0.2402	-0.1860	-0.1506	-0.1379	-0.1243	-0.1047	-0.0928	-0.1103	-0.1731	-0.2712	-0.3665	-0.4309	-0.4687	-0.4817	-0.4577	-0.4048	-0.3488	-0.3016	-0.2530	-0.1999	-0.1702	-0.1832	-0.1945	-0.1544	-0.0907	-0.0382	0.0216	0.0945	0.1409	0.1393	0.1345	0.1682	0.2230	0.2734	0.3222	0.3634	0.3618	0.2949	0.1894	0.0785
Fz	-0.4958	-0.5237	-0.5640	-0.5867	-0.6001	-0.6276	-0.6751	-0.7288	-0.7599	-0.7449	-0.6998	-0.6618	-0.6328	-0.5932	-0.5431	-0.4958	-0.4751	-0.5009	-0.5597	-0.6085	-0.6200	-0.6076	-0.5873	-0.5536	-0.5062	-0.4567	-0.4057	-0.3427	-0.2808	-0.2677	-0.3205	-0.3759	-0.3709	-0.3273	-0.2810	-0.2206	-0.1419	-0.0808	-0.0630	-0.0632	-0.0495	-0.0325	-0.0351	-0.0501	-0.0626	-0.0841	-0.1299	-0.1921	-0.2650
F2	-0.4269	-0.4254	-0.4396	-0.4431	-0.4483	-0.4800	-0.5377	-0.6039	-0.6503	-0.6523	-0.6258	-0.6066	-0.5992	-0.5922	-0.5826	-0.5722	-0.5757	-0.6104	-0.6666	-0.7109	-0.7281	-0.7363	-0.7438	-0.7280	-0.6799	-0.6220	-0.5660	-0.4961	-0.4127	-0.3568	-0.3540	-0.3564	-0.3142	-0.2580	-0.2218	-0.1823	-0.1230	-0.0724	-0.0594	-0.0658	-0.0613	-0.0519	-0.0608	-0.0860	-0.1071	-0.1260	-0.1636	-0.2182	-0.2754
F4	-0.1738	-0.1667	-0.1880	-0.2132	-0.2492	-0.3143	-0.4018	-0.4902	-0.5540	-0.5753	-0.5618	-0.5384	-0.5186	-0.5041	-0.4946	-0.4880	-0.4992	-0.5542	-0.6476	-0.7366	-0.7927	-0.8275	-0.8512	-0.8534	-0.8348	-0.8120	-0.7841	-0.7222	-0.6232	-0.5367	-0.4926	-0.4454	-0.3595	-0.2783	-0.2267	-0.1694	-0.0947	-0.0423	-0.0416	-0.0696	-0.0881	-0.0882	-0.0873	-0.0902	-0.0753	-0.0484	-0.0531	-0.1065	-0.1880
F6	-0.0269	-0.0182	-0.0691	-0.1238	-0.1714	-0.2327	-0.3068	-0.3722	-0.4085	-0.4163	-0.4211	-0.4439	-0.4736	-0.4827	-0.4617	-0.4355	-0.4558	-0.5610	-0.7273	-0.8826	-0.9887	-1.0665	-1.1280	-1.1443	-1.0957	-1.0092	-0.9144	-0.7968	-0.6559	-0.5428	-0.4755	-0.3967	-0.2681	-0.1354	-0.0366	0.0424	0.0984	0.1040	0.0547	-0.0143	-0.0602	-0.0693	-0.0622	-0.0650	-0.0812	-0.1057	-0.1387	-0.1659	-0.1706
F8	-0.3617	-0.3439	-0.3545	-0.3480	-0.3069	-0.2570	-0.2251	-0.2234	-0.2463	-0.2826	-0.3443	-0.4396	-0.5320	-0.5916	-0.6348	-0.6906	-0.7680	-0.8473	-0.8938	-0.8838	-0.8340	-0.7898	-0.7582	-0.7100	-0.6486	-0.6003	-0.5592	-0.4953	-0.4036	-0.3153	-0.2605	-0.2311	-0.2004	-0.1684	-0.1524	-0.1509	-0.1358	-0.0817	0.0227	0.1802	0.3573	0.4901	0.5396	0.5172	0.4654	0.4139	0.3652	0.3278	0.3056
FT8	-0.2039	-0.2322	-0.3012	-0.3498	-0.3709	-0.3998	-0.4268	-0.4435	-0.4707	-0.5097	-0.5632	-0.6250	-0.6475	-0.6111	-0.5554	-0.5220	-0.5363	-0.5971	-0.6628	-0.6988	-0.7166	-0.7407	-0.7670	-0.7728	-0.7463	-0.6921	-0.6231	-0.5432	-0.4520	-0.3706	-0.3185	-0.2722	-0.2102	-0.1677	-0.1660	-0.1587	-0.1122	-0.0510	0.0049	0.0916	0.2363	0.3903	0.4886	0.5173	0.4993	0.4539	0.4031	0.3792	0.3638
FC6	-0.2889	-0.3066	-0.3754	-0.4274	-0.4371	-0.4254	-0.4193	-0.4367	-0.4683	-0.4865	-0.4846	-0.4855	-0.4968	-0.5051	-0.5050	-0.4969	-0.5022	-0.5633	-0.6745	-0.7876	-0.8857	-0.9750	-1.0371	-1.0340	-0.9628	-0.8666	-0.7801	-0.6950	-0.6003	-0.5288	-0.5009	-0.4624	-0.3722	-0.2840	-0.2502	-0.2444	-0.2202	-0.1700	-0.1166	-0.0672	-0.0107	0.0430	0.0562	0.0154	-0.0438	-0.0955	-0.1479	-0.2019	-0.2558
FC4	-0.4509	-0.4335	-0.4486	-0.4631	-0.4746	-0.5084	-0.5791	-0.6710	-0.7452	-0.7709	-0.7562	-0.7349	-0.7166	-0.6940	-0.6721	-0.6544	-0.6457	-0.6641	-0.7082	-0.7449	-0.7560	-0.7600	-0.7641	-0.7272	-0.6295	-0.5166	-0.4245	-0.3329	-0.2327	-0.1676	-0.1625	-0.1630	-0.1143	-0.0512	-0.0194	0.0010	0.0328	0.0556	0.0459	0.0175	-0.0077	-0.0371	-0.0966	-0.1883	-0.2763	-0.3338	-0.3726	-0.4136	-0.4699
FC2	-0.5780	-0.5585	-0.5576	-0.5550	-0.5548	-0.5724	-0.6137	-0.6684	-0.7066	-0.7016	-0.6645	-0.6270	-0.5899	-0.5385	-0.4810	-0.4365	-0.4211	-0.4414	-0.4774	-0.4976	-0.4943	-0.4859	-0.4795	-0.4529	-0.3948	-0.3262	-0.2651	-0.2049	-0.1478	-0.1292	-0.1644	-0.1992	-0.1813	-0.1426	-0.1247	-0.1106	-0.0847	-0.0723	-0.0902	-0.1111	-0.1112	-0.1064	-0.1246	-0.1700	-0.2224	-0.2760	-0.3461	-0.4328	-0.5249
FCz	-0.8665	-0.8476	-0.8375	-0.8140	-0.7830	-0.7665	-0.7795	-0.8117	-0.8248	-0.7872	-0.7144	-0.6443	-0.5805	-0.5090	-0.4380	-0.3886	-0.3765	-0.4051	-0.4567	-0.4974	-0.5098	-0.5090	-0.5039	-0.4791	-0.4326	-0.3835	-0.3381	-0.2853	-0.2370	-0.2390	-0.3019	-0.3561	-0.3465	-0.3121	-0.2942	-0.2706	-0.2262	-0.1932	-0.1913	-0.1893	-0.1620	-0.1330	-0.1353	-0.1710	-0.2223	-0.2843	-0.3635	-0.4507	-0.5341
Cz	-1.1173	-1.0911	-1.0699	-1.0342	-0.9937	-0.9668	-0.9613	-0.9649	-0.9444	-0.8738	-0.7656	-0.6499	-0.5297	-0.3996	-0.2767	-0.1882	-0.1540	-0.1703	-0.2081	-0.2374	-0.2515	-0.2671	-0.2899	-0.2982	-0.2829	-0.2596	-0.2335	-0.1935	-0.1529	-0.1570	-0.2128	-0.2506	-0.2193	-0.1636	-0.1360	-0.1231	-0.1011	-0.0877	-0.0992	-0.1089	-0.0961	-0.0864	-0.1152	-0.1822	-0.2627	-0.3498	-0.4503	-0.5564	-0.6555
C2	-0.8364	-0.8408	-0.8621	-0.8768	-0.8890	-0.9124	-0.9539	-0.9980	-1.0100	-0.9627	-0.8686	-0.7686	-0.6738	-0.5736	-0.4730	-0.3875	-0.3353	-0.3251	-0.3368	-0.3375	-0.3186	-0.3004	-0.2862	-0.2494	-0.1887	-0.1305	-0.0784	-0.0141	0.0501	0.0661	0.0216	-0.0226	-0.0155	0.0104	0.0153	0.0178	0.0342	0.0423	0.0241	-0.0016	-0.0114	-0.0169	-0.0439	-0.0931	-0.1529	-0.2313	-0.3375	-0.4586	-0.5803
C4	-0.8692	-0.8857	-0.9187	-0.9321	-0.9250	-0.9235	-0.9492	-0.9907	-1.0040	-0.9525	-0.8474	-0.7397	-0.6524	-0.5687	-0.4842	-0.4135	-0.3737	-0.3738	-0.4040	-0.4443	-0.4846	-0.5277	-0.5615	-0.5498	-0.4840	-0.4040	-0.3387	-0.2703	-0.1904	-0.1428	-0.1518	-0.1625	-0.1240	-0.0714	-0.0464	-0.0322	-0.0162	-0.0193	-0.0486	-0.0804	-0.0984	-0.1209	-0.1790	-0.2787	-0.4005	-0.5294	-0.6582	-0.7749	-0.8705
C6	-0.5645	-0.5843	-0.6286	-0.6627	-0.6802	-0.7125	-0.7827	-0.8736	-0.9369	-0.9264	-0.8551	-0.7943	-0.7707	-0.7406	-0.6779	-0.6031	-0.5459	-0.5272	-0.5495	-0.5889	-0.6261	-0.6694	-0.7089	-0.6923	-0.6043	-0.5000	-0.4223	-0.3540	-0.2799	-0.2361	-0.2418	-0.2392	-0.1865	-0.1324	-0.1154	-0.1163	-0.1299	-0.1577	-0.1768	-0.1630	-0.1142	-0.0664	-0.0712	-0.1284	-0.1992	-0.2787	-0.3780	-0.4765	-0.5556
T8	-0.3776	-0.4733	-0.6187	-0.7511	-0.8283	-0.8539	-0.8388	-0.7827	-0.6870	-0.5880	-0.5448	-0.5573	-0.5651	-0.5406	-0.5016	-0.4727	-0.4755	-0.5088	-0.5614	-0.6256	-0.6769	-0.6995	-0.7064	-0.6962	-0.6514	-0.5693	-0.4662	-0.3651	-0.2958	-0.2942	-0.3568	-0.3996	-0.3404	-0.2132	-0.0999	-0.0198	0.0298	0.0404	0.0387	0.0834	0.1964	0.3375	0.4391	0.4613	0.4201	0.3448	0.2610	0.2106	0.1984
TP8	-0.6267	-0.6752	-0.7397	-0.8038	-0.8534	-0.8752	-0.8654	-0.8231	-0.7402	-0.6409	-0.5743	-0.5445	-0.5103	-0.4505	-0.3810	-0.3201	-0.2789	-0.2675	-0.2879	-0.3220	-0.3421	-0.3467	-0.3490	-0.3355	-0.2942	-0.2500	-0.2288	-0.2214	-0.2175	-0.2393	-0.2894	-0.3155	-0.2834	-0.2311	-0.1972	-0.1697	-0.1427	-0.1394	-0.1506	-0.1182	-0.0154	0.1081	0.1760	0.1628	0.1018	0.0229	-0.0683	-0.1656	-0.2643
CP6	-0.6142	-0.6777	-0.7577	-0.8236	-0.8649	-0.8967	-0.9362	-0.9724	-0.9715	-0.9104	-0.8134	-0.7445	-0.7206	-0.6830	-0.5933	-0.4825	-0.3960	-0.3469	-0.3235	-0.3171	-0.3297	-0.3650	-0.4075	-0.4188	-0.3797	-0.3139	-0.2550	-0.2125	-0.1798	-0.1661	-0.1835	-0.1985	-0.1678	-0.1163	-0.0848	-0.0597	-0.0244	0.0045	0.0177	0.0343	0.0619	0.0730	0.0444	-0.0124	-0.0787	-0.1604	-0.2614	-0.3678	-0.4757
CP4	-0.9278	-0.9901	-1.0697	-1.1271	-1.1525	-1.1609	-1.1692	-1.1724	-1.1379	-1.0434	-0.9151	-0.8004	-0.7052	-0.6010	-0.4774	-0.3540	-0.2632	-0.2227	-0.2217	-0.2415	-0.2761	-0.3269	-0.3827	-0.4114	-0.3973	-0.3602	-0.3187	-0.2693	-0.2166	-0.1896	-0.1964	-0.1932	-0.1464	-0.0924	-0.0666	-0.0476	-0.0212	-0.0110	-0.0224	-0.0273	-0.0189	-0.0247	-0.0688	-0.1484	-0.2478	-0.3649	-0.5014	-0.6451	-0.7790
CP2	-1.1453	-1.1549	-1.1710	-1.1647	-1.1347	-1.0946	-1.0585	-1.0233	-0.9609	-0.8485	-0.7035	-0.5648	-0.4339	-0.2864	-0.1237	0.0240	0.1221	0.1579	0.1490	0.1193	0.0769	0.0145	-0.0595	-0.1135	-0.1354	-0.1383	-0.1253	-0.0916	-0.0565	-0.0590	-0.1017	-0.1263	-0.0916	-0.0379	-0.0068	0.0175	0.0488	0.0633	0.0495	0.0361	0.0412	0.0381	-0.0054	-0.0878	-0.1908	-0.3179	-0.4758	-0.6420	-0.7917
P2	-1.4082	-1.4179	-1.4202	-1.3998	-1.3563	-1.2972	-1.2343	-1.1680	-1.0789	-0.9542	-0.8145	-0.6911	-0.5823	-0.4666	-0.3421	-0.2274	-0.1476	-0.1113	-0.1004	-0.0950	-0.1005	-0.1301	-0.1698	-0.1884	-0.1780	-0.1546	-0.1276	-0.0947	-0.0716	-0.0991	-0.1772	-0.2329	-0.2137	-0.1634	-0.1304	-0.0973	-0.0528	-0.0265	-0.0284	-0.0263	-0.0055	0.0059	-0.0205	-0.0832	-0.1658	-0.2726	-0.4133	-0.5680	-0.7167
P4	-1.0477	-1.1002	-1.1485	-1.1778	-1.1841	-1.1708	-1.1473	-1.1152	-1.0576	-0.9585	-0.8379	-0.7365	-0.6551	-0.5612	-0.4414	-0.3142	-0.2128	-0.1507	-0.1155	-0.0952	-0.0934	-0.1230	-0.1742	-0.2068	-0.2041	-0.1883	-0.1738	-0.1516	-0.1261	-0.1280	-0.1588	-0.1632	-0.1047	-0.0254	0.0331	0.0872	0.1453	0.1786	0.1795	0.1839	0.2098	0.2246	0.1943	0.1250	0.0366	-0.0773	-0.2270	-0.3925	-0.5487
P6	-0.7087	-0.7775	-0.8552	-0.9228	-0.9750	-1.0050	-1.0065	-0.9762	-0.9093	-0.8089	-0.7022	-0.6237	-0.5705	-0.5050	-0.4056	-0.2917	-0.1991	-0.1429	-0.1130	-0.0968	-0.0963	-0.1252	-0.1745	-0.2063	-0.2067	-0.1953	-0.1850	-0.1706	-0.1529	-0.1518	-0.1708	-0.1651	-0.0996	-0.0139	0.0453	0.0924	0.1459	0.1864	0.2036	0.2258	0.2644	0.2846	0.2555	0.1871	0.1025	-0.0039	-0.1426	-0.2939	-0.4327
P8	-0.7624	-0.8274	-0.8972	-0.9553	-0.9928	-1.0018	-0.9795	-0.9299	-0.8595	-0.7812	-0.7201	-0.6903	-0.6669	-0.6127	-0.5166	-0.4012	-0.3068	-0.2554	-0.2294	-0.1972	-0.1556	-0.1293	-0.1208	-0.0979	-0.0490	0.0027	0.0396	0.0657	0.0788	0.0603	0.0162	-0.0041	0.0302	0.0798	0.1043	0.1216	0.1461	0.1543	0.1399	0.1348	0.1562	0.1824	0.1878	0.1655	0.1214	0.0539	-0.0378	-0.1354	-0.2241
P10	-0.3105	-0.3468	-0.3599	-0.3687	-0.3866	-0.4106	-0.4298	-0.4277	-0.3961	-0.3403	-0.2798	-0.2375	-0.2056	-0.1560	-0.0794	0.0038	0.0606	0.0773	0.0739	0.0777	0.0909	0.1078	0.1397	0.1912	0.2417	0.2703	0.2774	0.2757	0.2610	0.2208	0.1743	0.1559	0.1659	0.1634	0.1229	0.0772	0.0499	0.0218	-0.0002	0.0163	0.0591	0.0891	0.0966	0.0917	0.0726	0.0238	-0.0513	-0.1247	-0.1804
PO8	-0.7445	-0.8186	-0.8997	-0.9624	-0.9907	-0.9849	-0.9565	-0.9096	-0.8378	-0.7489	-0.6721	-0.6267	-0.5936	-0.5359	-0.4386	-0.3193	-0.2103	-0.1281	-0.0647	-0.0102	0.0272	0.0247	-0.0151	-0.0521	-0.0614	-0.0506	-0.0299	-0.0004	0.0216	0.0007	-0.0582	-0.0937	-0.0642	0.0006	0.0595	0.1178	0.1780	0.2017	0.1761	0.1477	0.1427	0.1344	0.1013	0.0549	0.0105	-0.0493	-0.1487	-0.2761	-0.4021
PO4	-0.9000	-0.9850	-1.1249	-1.2558	-1.3223	-1.2916	-1.1729	-1.0092	-0.8489	-0.7320	-0.6813	-0.6858	-0.6855	-0.6085	-0.4312	-0.1941	0.0203	0.1369	0.1366	0.0529	-0.0708	-0.1997	-0.2851	-0.2840	-0.2114	-0.1344	-0.1124	-0.1516	-0.2293	-0.3310	-0.4172	-0.4107	-0.2825	-0.1119	0.0065	0.0547	0.0467	-0.0140	-0.0846	-0.0812	0.0210	0.1569	0.2402	0.2224	0.1057	-0.0870	-0.3157	-0.5106	-0.6218
O2	-1.0240	-1.0786	-1.1265	-1.1495	-1.1377	-1.0869	-1.0114	-0.9310	-0.8477	-0.7570	-0.6701	-0.5980	-0.5248	-0.4283	-0.3068	-0.1783	-0.0691	0.0065	0.0553	0.0877	0.0992	0.0728	0.0156	-0.0327	-0.0542	-0.0659	-0.0772	-0.0783	-0.0790	-0.1146	-0.1861	-0.2406	-0.2364	-0.1968	-0.1604	-0.1205	-0.0739	-0.0602	-0.0922	-0.1192	-0.1118	-0.0978	-0.1015	-0.1159	-0.1308	-0.1626	-0.2287	-0.3123	-0.3934
EXG1	0.2834	0.2002	0.0945	0.0022	-0.0428	-0.0499	-0.0361	-0.0122	0.0159	0.0436	0.0594	0.0665	0.0864	0.1331	0.2016	0.2706	0.3116	0.3000	0.2332	0.1465	0.0829	0.0552	0.0573	0.0936	0.1608	0.2200	0.2396	0.2432	0.2624	0.2861	0.2965	0.3066	0.3154	0.2948	0.2468	0.1923	0.1371	0.0862	0.0535	0.0535	0.0779	0.0948	0.0882	0.0710	0.0488	0.0093	-0.0561	-0.1333	-0.1946
EXG2	0.1957	0.2402	0.2970	0.3596	0.3879	0.3415	0.2427	0.1661	0.1481	0.1486	0.1059	0.0016	-0.1167	-0.1862	-0.2030	-0.2223	-0.2819	-0.3621	-0.4228	-0.4379	-0.4232	-0.4334	-0.4812	-0.5125	-0.4967	-0.4533	-0.3949	-0.3202	-0.2425	-0.1879	-0.1764	-0.2087	-0.2584	-0.3038	-0.3510	-0.3953	-0.4098	-0.3729	-0.2774	-0.1432	-0.0162	0.0697	0.1222	0.1676	0.2099	0.2353	0.2309	0.1955	0.1379
EXG3	-0.1946	-0.2040	-0.2384	-0.2617	-0.2639	-0.2573	-0.2564	-0.2643	-0.2646	-0.2566	-0.2847	-0.3825	-0.4943	-0.5345	-0.5099	-0.4971	-0.5382	-0.6171	-0.6847	-0.6723	-0.5648	-0.4418	-0.3628	-0.2924	-0.1938	-0.1005	-0.0608	-0.0731	-0.0936	-0.1004	-0.1153	-0.1407	-0.1496	-0.1377	-0.0972	0.0061	0.1916	0.4365	0.6808	0.8676	0.9693	0.9758	0.9151	0.8591	0.8474	0.8460	0.8107	0.7552	0.7100
EXG4	0.0110	-0.0287	-0.0429	-0.0432	-0.0584	-0.1171	-0.1976	-0.2488	-0.2652	-0.2910	-0.3592	-0.4484	-0.5114	-0.5278	-0.5064	-0.4742	-0.4645	-0.4970	-0.5701	-0.6620	-0.7410	-0.7792	-0.7587	-0.6787	-0.5674	-0.4724	-0.4158	-0.3869	-0.3814	-0.3889	-0.3798	-0.3552	-0.3466	-0.3750	-0.4385	-0.5144	-0.5808	-0.6158	-0.5845	-0.4755	-0.3320	-0.2142	-0.1437	-0.1191	-0.1542	-0.2503	-0.3803	-0.5101	-0.6203
Gaze_X	-7.9879	-8.2324	-8.0340	-7.1483	-7.6168	-8.2480	-7.6749	-7.4952	-7.8842	-8.6683	-9.7516	-9.2690	-8.3101	-8.1409	-7.7210	-8.8565	-10.2599	-10.9047	-11.2971	-9.6569	-7.3313	-6.7326	-7.3321	-7.2062	-6.5063	-6.6563	-7.7341	-8.3133	-8.2066	-8.5014	-8.4725	-7.5375	-7.2945	-7.6243	-7.2652	-7.6320	-7.7819	-8.9194	-11.0069	-10.1093	-8.5647	-8.4067	-8.4675	-8.9598	-9.6224	-10.6917	-11.2845	-10.2397	-9.7391
Gaze_Y	-7.1652	-8.0641	-7.0837	-5.5520	-5.9019	-7.3656	-8.3307	-7.6922	-7.8158	-8.6955	-8.9349	-6.9074	-4.9646	-5.5622	-5.0344	-7.2551	-10.1003	-9.4443	-8.3177	-6.5056	-7.0107	-9.1589	-8.1902	-5.8543	-4.7428	-4.9909	-5.7526	-6.4639	-6.9704	-7.0200	-6.4972	-6.6648	-7.9486	-7.5776	-6.3882	-7.1715	-8.2484	-10.3593	-12.8846	-11.9322	-10.1569	-9.6398	-8.9413	-8.7153	-8.9992	-11.1010	-13.0385	-11.2918	-10.0117
ROI Occipital	-0.9987	-1.0415	-1.0805	-1.1009	-1.0953	-1.0579	-1.0012	-0.9419	-0.8720	-0.7757	-0.6638	-0.5592	-0.4583	-0.3444	-0.2181	-0.0949	0.0039	0.0714	0.1172	0.1459	0.1506	0.1226	0.0805	0.0658	0.0850	0.1036	0.1036	0.0940	0.0648	-0.0105	-0.1173	-0.1951	-0.2102	-0.2002	-0.1998	-0.1895	-0.1626	-0.1587	-0.1882	-0.1979	-0.1597	-0.1103	-0.0824	-0.0715	-0.0648	-0.0769	-0.1295	-0.2084	-0.2877
MGFPower	0.9604	0.9246	0.8948	0.8825	0.8893	0.9012	0.9025	0.8911	0.8747	0.8612	0.8591	0.8710	0.8898	0.9009	0.8997	0.9043	0.9239	0.9475	0.9689	0.9829	0.9926	1.0056	1.0247	1.0573	1.1014	1.1399	1.1570	1.1553	1.1505	1.1477	1.1386	1.1229	1.1121	1.1148	1.1258	1.1402	1.1519	1.1518	1.1308	1.0912	1.0514	1.0291	1.0234	1.0174	1.0013	0.9841	0.9702	0.9517	0.9254
Parietal ROI	-1.2384	-1.2285	-1.2149	-1.1785	-1.1210	-1.0568	-1.0018	-0.9566	-0.8951	-0.7907	-0.6551	-0.5220	-0.3963	-0.2631	-0.1251	-0.0043	0.0715	0.0945	0.0853	0.0661	0.0394	-0.0045	-0.0566	-0.0870	-0.0866	-0.0729	-0.0548	-0.0284	-0.0106	-0.0384	-0.1075	-0.1489	-0.1191	-0.0665	-0.0379	-0.0132	0.0229	0.0421	0.0323	0.0280	0.0496	0.0684	0.0526	0.0043	-0.0632	-0.1581	-0.2888	-0.4352	-0.5730
[truncated: 719 more columns]
