# Supplementary material for: The Impact of Task Demands on Fixation-Related Brain Potentials during Guided Search
Source: PLoS One. 2016 Jun 10;11(6):e0157260. doi: 10.1371/journal.pone.0157260 (PMC4902222; doi:10.1371/journal.pone.0157260)
Supplement: S8 File — Grand average Target Non-target difference FRP from the 0Back condition. (TXT) [file pone.0157260.s009.txt]

time	-500.0000	-498.0469	-496.0938	-494.1406	-492.1875	-490.2344	-488.2812	-486.3281	-484.3750	-482.4219	-480.4688	-478.5156	-476.5625	-474.6094	-472.6562	-470.7031	-468.7500	-466.7969	-464.8438	-462.8906	-460.9375	-458.9844	-457.0312	-455.0781	-453.1250	-451.1719	-449.2188	-447.2656	-445.3125	-443.3594	-441.4062	-439.4531	-437.5000	-435.5469	-433.5938	-431.6406	-429.6875	-427.7344	-425.7812	-423.8281	-421.8750	-419.9219	-417.9688	-416.0156	-414.0625	-412.1094	-410.1562	-408.2031	-406.2500
Fp1	-0.1089	-0.0932	-0.0294	0.0521	0.1051	0.0971	0.0129	-0.1158	-0.1934	-0.1525	-0.0048	0.2023	0.3941	0.4925	0.4899	0.4513	0.4357	0.4758	0.5955	0.7593	0.8750	0.9084	0.9124	0.9114	0.8690	0.7610	0.5977	0.4146	0.2561	0.1561	0.1531	0.2543	0.3716	0.4193	0.4074	0.3585	0.2839	0.2016	0.1121	0.0438	0.0648	0.1751	0.2891	0.3526	0.3643	0.3202	0.2280	0.1350	0.0909
AF7	0.5014	0.4189	0.2766	0.1682	0.1367	0.1443	0.1306	0.0775	0.0216	-0.0112	-0.0069	0.0658	0.1905	0.2908	0.3270	0.3300	0.3369	0.3685	0.4217	0.4509	0.4187	0.3447	0.2762	0.2225	0.1479	0.0246	-0.1424	-0.3059	-0.3979	-0.3925	-0.3036	-0.1496	0.0301	0.2056	0.3671	0.4873	0.5494	0.5620	0.5229	0.4387	0.3620	0.3363	0.3476	0.3711	0.3978	0.4145	0.4039	0.3735	0.3595
AF3	-0.1790	-0.1099	-0.0230	0.0680	0.1347	0.1475	0.0892	-0.0059	-0.0637	-0.0557	0.0016	0.0945	0.1978	0.2728	0.2924	0.2650	0.2314	0.2432	0.3257	0.4362	0.5046	0.5113	0.4829	0.4265	0.3353	0.2294	0.1284	0.0487	0.0198	0.0575	0.1540	0.2890	0.4231	0.5268	0.5961	0.6182	0.5955	0.5507	0.4796	0.3816	0.2857	0.2015	0.1268	0.0952	0.1351	0.2161	0.2863	0.3357	0.3734
F1	-0.7044	-0.6977	-0.6853	-0.6604	-0.6484	-0.6709	-0.7304	-0.7956	-0.8155	-0.7746	-0.6827	-0.5439	-0.3834	-0.2495	-0.1702	-0.1368	-0.1194	-0.0729	0.0315	0.1677	0.2870	0.3750	0.4428	0.4773	0.4652	0.4392	0.4327	0.4466	0.4607	0.4527	0.4395	0.4547	0.4675	0.4332	0.3722	0.3162	0.2819	0.2775	0.2784	0.2482	0.1762	0.0847	0.0047	-0.0508	-0.0874	-0.1194	-0.1588	-0.1921	-0.1923
F3	-0.1900	-0.1863	-0.1950	-0.1840	-0.1919	-0.2666	-0.3934	-0.4995	-0.5220	-0.4699	-0.3773	-0.2610	-0.1625	-0.1247	-0.1357	-0.1592	-0.1694	-0.1275	-0.0042	0.1533	0.2649	0.3117	0.3325	0.3399	0.3129	0.2594	0.2158	0.2129	0.2527	0.3034	0.3470	0.4072	0.4736	0.4895	0.4423	0.3752	0.3381	0.3490	0.3826	0.3974	0.3638	0.2790	0.1633	0.0436	-0.0600	-0.1357	-0.1797	-0.1873	-0.1481
F5	-0.0908	-0.0674	0.0339	0.1528	0.1824	0.0735	-0.1438	-0.3693	-0.4813	-0.4675	-0.3819	-0.2320	-0.0721	-0.0092	-0.0507	-0.1198	-0.1635	-0.1398	-0.0249	0.1198	0.1908	0.1570	0.0661	-0.0423	-0.1548	-0.2561	-0.3407	-0.3862	-0.3481	-0.2417	-0.1241	0.0196	0.2137	0.3718	0.3860	0.2713	0.1507	0.1280	0.2034	0.2994	0.3538	0.3620	0.3317	0.2712	0.2141	0.1855	0.1742	0.1780	0.2076
F7	0.1722	0.1278	0.0535	0.0074	0.0661	0.2229	0.3381	0.3274	0.2607	0.1920	0.1271	0.0818	0.0355	-0.0260	-0.0374	0.0613	0.2343	0.4102	0.5139	0.4842	0.3555	0.2085	0.0975	0.0594	0.0671	0.0186	-0.1442	-0.3376	-0.4336	-0.4121	-0.3214	-0.1847	-0.0145	0.1450	0.1995	0.0966	-0.0488	-0.0917	-0.0133	0.1634	0.4081	0.6762	0.9271	1.0947	1.1420	1.1109	1.0423	0.9361	0.8087
FT7	-0.1031	-0.1400	-0.1712	-0.2212	-0.2807	-0.3194	-0.3395	-0.3363	-0.2951	-0.2526	-0.2258	-0.1983	-0.1977	-0.2487	-0.3194	-0.3810	-0.4452	-0.4933	-0.4910	-0.4829	-0.5023	-0.4911	-0.4253	-0.3397	-0.2573	-0.2102	-0.2198	-0.2302	-0.1896	-0.1624	-0.2091	-0.2662	-0.2645	-0.2171	-0.1575	-0.1006	-0.0269	0.1065	0.2561	0.3175	0.2936	0.2694	0.2718	0.2757	0.2824	0.3109	0.3657	0.4343	0.5066
FC5	-0.2163	-0.2365	-0.2224	-0.1242	0.0025	0.0479	-0.0171	-0.1075	-0.1295	-0.0949	-0.0715	-0.0806	-0.1134	-0.1713	-0.2338	-0.2776	-0.3143	-0.3227	-0.2727	-0.2195	-0.2251	-0.2712	-0.3092	-0.3262	-0.3378	-0.3454	-0.3235	-0.2424	-0.1224	-0.0209	0.0535	0.1282	0.1835	0.1868	0.1649	0.1659	0.2106	0.2557	0.2243	0.1262	0.0420	0.0076	0.0045	-0.0011	-0.0280	-0.0590	-0.0670	-0.0305	0.0618
FC3	-0.6111	-0.6392	-0.6552	-0.6114	-0.5471	-0.5225	-0.5612	-0.6123	-0.6014	-0.5325	-0.4516	-0.3692	-0.2923	-0.2465	-0.2351	-0.2420	-0.2611	-0.2671	-0.2251	-0.1506	-0.0898	-0.0505	-0.0014	0.0539	0.0871	0.1062	0.1328	0.1801	0.2368	0.2680	0.2850	0.3366	0.3995	0.4126	0.3884	0.3799	0.4166	0.4678	0.4586	0.3608	0.2119	0.0739	-0.0109	-0.0500	-0.0647	-0.0626	-0.0477	-0.0042	0.0910
FC1	-0.7123	-0.7144	-0.7063	-0.6742	-0.6441	-0.6456	-0.6837	-0.7247	-0.7253	-0.6846	-0.6178	-0.5198	-0.4021	-0.3047	-0.2480	-0.2198	-0.2013	-0.1597	-0.0636	0.0671	0.1810	0.2532	0.2966	0.3174	0.3129	0.3018	0.3030	0.3205	0.3374	0.3260	0.3023	0.3099	0.3300	0.3176	0.2873	0.2717	0.2804	0.2980	0.2797	0.1970	0.0735	-0.0446	-0.1274	-0.1680	-0.1758	-0.1714	-0.1731	-0.1714	-0.1427
C1	-1.0635	-1.0705	-1.0471	-1.0006	-0.9663	-0.9671	-1.0039	-1.0422	-1.0381	-0.9874	-0.9052	-0.7986	-0.6864	-0.5991	-0.5518	-0.5337	-0.5163	-0.4565	-0.3274	-0.1607	-0.0184	0.0695	0.1151	0.1295	0.1191	0.1067	0.1052	0.1115	0.1108	0.0794	0.0346	0.0287	0.0509	0.0533	0.0402	0.0347	0.0499	0.0810	0.0850	0.0263	-0.0800	-0.1903	-0.2719	-0.3176	-0.3314	-0.3238	-0.3177	-0.3163	-0.2976
C3	-0.7238	-0.7105	-0.6769	-0.6116	-0.5498	-0.5340	-0.5682	-0.6017	-0.5860	-0.5319	-0.4683	-0.4044	-0.3589	-0.3605	-0.4051	-0.4607	-0.5048	-0.5115	-0.4554	-0.3571	-0.2712	-0.2244	-0.1968	-0.1757	-0.1694	-0.1714	-0.1710	-0.1541	-0.1190	-0.0950	-0.0810	-0.0376	0.0203	0.0549	0.0826	0.1234	0.1835	0.2582	0.3022	0.2783	0.2079	0.1416	0.1155	0.1303	0.1709	0.2296	0.2865	0.3290	0.3735
C5	-0.3112	-0.2797	-0.2503	-0.1953	-0.1382	-0.1392	-0.2136	-0.3013	-0.3433	-0.3417	-0.3305	-0.3400	-0.3916	-0.4924	-0.6119	-0.7021	-0.7490	-0.7522	-0.7043	-0.6328	-0.5872	-0.5691	-0.5357	-0.4797	-0.4298	-0.4074	-0.4224	-0.4422	-0.4300	-0.3990	-0.3487	-0.2514	-0.1394	-0.0631	-0.0064	0.0471	0.1048	0.1790	0.2277	0.2143	0.1689	0.1259	0.1002	0.1025	0.1478	0.2502	0.3761	0.4719	0.5202
T7	0.0442	0.0409	-0.0249	-0.0734	-0.0751	-0.0641	-0.0918	-0.1556	-0.1915	-0.1916	-0.2053	-0.2384	-0.2750	-0.3425	-0.4619	-0.6149	-0.7695	-0.8702	-0.8841	-0.8410	-0.7734	-0.7057	-0.6600	-0.6236	-0.5731	-0.5096	-0.4472	-0.3775	-0.3049	-0.2773	-0.2909	-0.2652	-0.1735	-0.0727	-0.0070	0.0197	0.0554	0.1496	0.2444	0.2788	0.3031	0.3520	0.3876	0.3818	0.3483	0.3260	0.3292	0.3500	0.4185
TP7	-0.1444	-0.1183	-0.0971	-0.0975	-0.1347	-0.2225	-0.3236	-0.3510	-0.2970	-0.2605	-0.2862	-0.3330	-0.3943	-0.4842	-0.5963	-0.7282	-0.8562	-0.9413	-0.9530	-0.8844	-0.7939	-0.7498	-0.7335	-0.7012	-0.6645	-0.6448	-0.6437	-0.6522	-0.6639	-0.6866	-0.6913	-0.6258	-0.5134	-0.4153	-0.3475	-0.2900	-0.2013	-0.0793	0.0101	0.0259	-0.0013	-0.0288	-0.0443	-0.0455	-0.0202	0.0328	0.0874	0.1490	0.2462
CP5	-0.2499	-0.1973	-0.1243	-0.0349	0.0357	0.0526	0.0239	-0.0241	-0.0893	-0.1601	-0.1997	-0.2080	-0.2306	-0.3042	-0.4195	-0.5330	-0.6195	-0.6717	-0.6715	-0.6327	-0.6072	-0.6157	-0.6298	-0.6293	-0.6172	-0.5972	-0.5827	-0.5715	-0.5451	-0.5112	-0.4778	-0.4258	-0.3619	-0.3063	-0.2451	-0.1740	-0.0983	-0.0170	0.0377	0.0373	0.0036	-0.0264	-0.0270	0.0131	0.0996	0.2261	0.3442	0.4228	0.4802
CP3	-0.7304	-0.7001	-0.6328	-0.5397	-0.4579	-0.4163	-0.4170	-0.4345	-0.4462	-0.4488	-0.4346	-0.3986	-0.3651	-0.3720	-0.4316	-0.5195	-0.6022	-0.6458	-0.6211	-0.5446	-0.4732	-0.4378	-0.4206	-0.4115	-0.4164	-0.4249	-0.4283	-0.4235	-0.4136	-0.4171	-0.4269	-0.4029	-0.3507	-0.3084	-0.2761	-0.2412	-0.1949	-0.1381	-0.1066	-0.1297	-0.1898	-0.2476	-0.2657	-0.2295	-0.1473	-0.0369	0.0691	0.1550	0.2353
CP1	-1.1286	-1.1201	-1.0670	-0.9882	-0.9250	-0.9046	-0.9230	-0.9449	-0.9422	-0.9155	-0.8591	-0.7656	-0.6607	-0.5847	-0.5555	-0.5616	-0.5754	-0.5586	-0.4809	-0.3611	-0.2543	-0.1930	-0.1628	-0.1482	-0.1512	-0.1642	-0.1810	-0.2038	-0.2411	-0.3059	-0.3772	-0.4094	-0.4076	-0.4033	-0.3949	-0.3752	-0.3409	-0.2944	-0.2720	-0.3085	-0.3921	-0.4862	-0.5602	-0.5978	-0.5965	-0.5660	-0.5310	-0.5000	-0.4529
P1	-1.0375	-1.0207	-0.9580	-0.8698	-0.7974	-0.7683	-0.7855	-0.8217	-0.8413	-0.8290	-0.7770	-0.6885	-0.5960	-0.5427	-0.5476	-0.5981	-0.6643	-0.7002	-0.6624	-0.5625	-0.4626	-0.4045	-0.3757	-0.3586	-0.3518	-0.3484	-0.3467	-0.3546	-0.3835	-0.4457	-0.5185	-0.5469	-0.5239	-0.4844	-0.4396	-0.3891	-0.3284	-0.2595	-0.2227	-0.2525	-0.3326	-0.4238	-0.4978	-0.5408	-0.5459	-0.5178	-0.4824	-0.4513	-0.4083
P3	-0.7146	-0.6823	-0.6071	-0.5048	-0.4143	-0.3679	-0.3731	-0.4046	-0.4399	-0.4770	-0.5022	-0.5027	-0.4969	-0.5143	-0.5683	-0.6476	-0.7239	-0.7600	-0.7272	-0.6418	-0.5599	-0.5197	-0.5075	-0.5017	-0.5004	-0.5047	-0.5197	-0.5412	-0.5607	-0.5895	-0.6215	-0.6169	-0.5729	-0.5163	-0.4505	-0.3790	-0.3048	-0.2346	-0.2006	-0.2237	-0.2869	-0.3544	-0.3946	-0.3944	-0.3535	-0.2819	-0.2069	-0.1394	-0.0643
P5	-0.4871	-0.4319	-0.3327	-0.2042	-0.0909	-0.0290	-0.0217	-0.0528	-0.1120	-0.1896	-0.2585	-0.3029	-0.3447	-0.4172	-0.5267	-0.6452	-0.7415	-0.7922	-0.7755	-0.7079	-0.6469	-0.6227	-0.6168	-0.6143	-0.6152	-0.6075	-0.5855	-0.5563	-0.5332	-0.5379	-0.5595	-0.5488	-0.4952	-0.4250	-0.3497	-0.2749	-0.1957	-0.1109	-0.0547	-0.0552	-0.0939	-0.1277	-0.1222	-0.0715	0.0147	0.1282	0.2453	0.3494	0.4501
P7	-0.4919	-0.4209	-0.3371	-0.2456	-0.1632	-0.1171	-0.1208	-0.1652	-0.2457	-0.3549	-0.4558	-0.5208	-0.5679	-0.6249	-0.7044	-0.7977	-0.8745	-0.9020	-0.8615	-0.7743	-0.6894	-0.6249	-0.5610	-0.4912	-0.4274	-0.3710	-0.3288	-0.3143	-0.3350	-0.3988	-0.4763	-0.4990	-0.4471	-0.3620	-0.2831	-0.2223	-0.1593	-0.0841	-0.0325	-0.0364	-0.0824	-0.1383	-0.1791	-0.1951	-0.1909	-0.1696	-0.1375	-0.0944	-0.0300
P9	-0.2537	-0.2401	-0.2192	-0.1909	-0.1607	-0.1463	-0.1542	-0.1708	-0.1838	-0.1950	-0.2097	-0.2264	-0.2444	-0.2709	-0.3144	-0.3760	-0.4454	-0.5002	-0.5170	-0.4920	-0.4352	-0.3535	-0.2600	-0.1827	-0.1392	-0.1183	-0.1047	-0.0934	-0.0887	-0.1085	-0.1447	-0.1356	-0.0416	0.1054	0.2411	0.3299	0.3924	0.4432	0.4427	0.3688	0.2712	0.2128	0.2031	0.2189	0.2486	0.2888	0.3284	0.3605	0.3926
PO7	-0.5659	-0.4665	-0.3246	-0.1659	-0.0392	0.0193	0.0085	-0.0450	-0.1139	-0.1813	-0.2333	-0.2660	-0.2913	-0.3272	-0.3852	-0.4582	-0.5242	-0.5513	-0.5086	-0.4047	-0.2908	-0.2129	-0.1785	-0.1752	-0.1891	-0.2041	-0.2133	-0.2194	-0.2344	-0.2742	-0.3218	-0.3337	-0.2973	-0.2266	-0.1395	-0.0639	-0.0027	0.0508	0.0672	0.0282	-0.0398	-0.0985	-0.1179	-0.0919	-0.0365	0.0388	0.1308	0.2392	0.3640
PO3	-0.8353	-0.7724	-0.6656	-0.5269	-0.3937	-0.3013	-0.2602	-0.2546	-0.2710	-0.3012	-0.3224	-0.3199	-0.3126	-0.3321	-0.3910	-0.4718	-0.5419	-0.5645	-0.5094	-0.3935	-0.2760	-0.1974	-0.1544	-0.1355	-0.1347	-0.1402	-0.1459	-0.1571	-0.1867	-0.2460	-0.3123	-0.3325	-0.2934	-0.2260	-0.1520	-0.0824	-0.0131	0.0568	0.0934	0.0689	-0.0010	-0.0765	-0.1242	-0.1367	-0.1228	-0.0887	-0.0424	0.0133	0.0822
O1	-0.8714	-0.7933	-0.6785	-0.5418	-0.4209	-0.3406	-0.2990	-0.2809	-0.2803	-0.2978	-0.3226	-0.3422	-0.3627	-0.4062	-0.4802	-0.5600	-0.6168	-0.6320	-0.5889	-0.4977	-0.4056	-0.3460	-0.3104	-0.2869	-0.2761	-0.2717	-0.2743	-0.2944	-0.3391	-0.4047	-0.4584	-0.4562	-0.3979	-0.3179	-0.2434	-0.1818	-0.1133	-0.0318	0.0232	0.0187	-0.0333	-0.0956	-0.1392	-0.1591	-0.1542	-0.1130	-0.0342	0.0686	0.1799
Iz	-0.5015	-0.4157	-0.2916	-0.1625	-0.0755	-0.0435	-0.0411	-0.0428	-0.0514	-0.0764	-0.1058	-0.1255	-0.1437	-0.1795	-0.2360	-0.2973	-0.3477	-0.3662	-0.3116	-0.1735	-0.0219	0.0660	0.0846	0.0673	0.0535	0.0678	0.0837	0.0552	-0.0253	-0.1229	-0.1829	-0.1638	-0.0776	0.0206	0.0888	0.1258	0.1679	0.2433	0.3232	0.3568	0.3241	0.2445	0.1523	0.0694	0.0153	0.0205	0.1004	0.2265	0.3502
Oz	-0.9538	-0.8912	-0.7761	-0.6390	-0.5310	-0.4694	-0.4378	-0.4176	-0.4128	-0.4331	-0.4586	-0.4656	-0.4648	-0.4864	-0.5396	-0.6056	-0.6572	-0.6610	-0.5869	-0.4505	-0.3170	-0.2305	-0.1800	-0.1494	-0.1311	-0.1109	-0.0914	-0.0915	-0.1222	-0.1787	-0.2246	-0.2110	-0.1386	-0.0495	0.0266	0.0819	0.1362	0.2063	0.2582	0.2533	0.1947	0.1105	0.0286	-0.0348	-0.0676	-0.0597	-0.0229	0.0194	0.0554
POz	-0.8626	-0.8469	-0.7692	-0.6555	-0.5530	-0.4909	-0.4691	-0.4699	-0.4856	-0.5119	-0.5198	-0.4891	-0.4420	-0.4165	-0.4330	-0.4783	-0.5227	-0.5326	-0.4761	-0.3647	-0.2575	-0.1923	-0.1570	-0.1376	-0.1327	-0.1372	-0.1470	-0.1610	-0.1844	-0.2289	-0.2782	-0.2869	-0.2476	-0.1895	-0.1255	-0.0577	0.0219	0.1127	0.1722	0.1635	0.0990	0.0151	-0.0610	-0.1169	-0.1413	-0.1323	-0.1128	-0.1001	-0.0892
Pz	-1.3344	-1.3159	-1.2346	-1.1234	-1.0359	-0.9992	-1.0098	-1.0392	-1.0596	-1.0586	-1.0189	-0.9328	-0.8293	-0.7521	-0.7246	-0.7398	-0.7648	-0.7493	-0.6614	-0.5255	-0.4009	-0.3268	-0.2958	-0.2837	-0.2752	-0.2634	-0.2543	-0.2572	-0.2839	-0.3531	-0.4449	-0.4968	-0.4986	-0.4839	-0.4608	-0.4270	-0.3744	-0.3008	-0.2450	-0.2519	-0.3197	-0.4138	-0.5028	-0.5667	-0.5906	-0.5788	-0.5620	-0.5514	-0.5255
CPz	-1.3909	-1.4097	-1.3670	-1.2830	-1.2113	-1.1854	-1.2025	-1.2286	-1.2333	-1.2128	-1.1578	-1.0628	-0.9550	-0.8651	-0.8064	-0.7754	-0.7512	-0.6955	-0.5761	-0.4109	-0.2582	-0.1562	-0.0965	-0.0645	-0.0513	-0.0464	-0.0524	-0.0723	-0.1117	-0.1887	-0.2853	-0.3414	-0.3470	-0.3376	-0.3203	-0.2919	-0.2521	-0.2079	-0.1996	-0.2620	-0.3790	-0.5077	-0.6159	-0.6853	-0.7058	-0.6922	-0.6825	-0.6812	-0.6563
Fpz	-0.2549	-0.2031	-0.1228	-0.0257	0.0593	0.1050	0.0864	0.0233	-0.0152	0.0224	0.1474	0.3384	0.5316	0.6539	0.6850	0.6698	0.6734	0.7292	0.8224	0.9075	0.9484	0.9588	0.9818	1.0093	0.9956	0.9342	0.8489	0.7640	0.6958	0.6526	0.6503	0.6687	0.6250	0.4993	0.3754	0.3015	0.2636	0.2380	0.1922	0.1286	0.0934	0.0958	0.1053	0.1225	0.1442	0.1313	0.0734	0.0006	-0.0678
Fp2	0.0422	0.0185	0.0086	0.0175	0.0263	0.0176	-0.0320	-0.1161	-0.1759	-0.1582	-0.0480	0.1353	0.3303	0.4611	0.4969	0.4771	0.4748	0.5425	0.6827	0.8436	0.9704	1.0585	1.1169	1.1150	1.0392	0.9297	0.8166	0.7021	0.5786	0.4480	0.3579	0.3443	0.3519	0.3285	0.2993	0.2787	0.2532	0.2096	0.1328	0.0372	-0.0374	-0.0783	-0.0945	-0.0628	0.0268	0.1132	0.1474	0.1407	0.0992
AF8	0.0748	0.0549	0.0412	0.0254	-0.0206	-0.1147	-0.2585	-0.4050	-0.4756	-0.4299	-0.2744	-0.0456	0.1911	0.3646	0.4252	0.3725	0.2735	0.2313	0.3089	0.4656	0.6117	0.7188	0.8052	0.8542	0.8380	0.7655	0.6630	0.5554	0.4400	0.2983	0.1683	0.1057	0.0770	0.0243	-0.0435	-0.1104	-0.1778	-0.2388	-0.2991	-0.3622	-0.4046	-0.4102	-0.3747	-0.2849	-0.1691	-0.1003	-0.1013	-0.1484	-0.2272
AF4	-0.1696	-0.1658	-0.1262	-0.0694	-0.0245	-0.0083	-0.0445	-0.1473	-0.2910	-0.4139	-0.4306	-0.2920	-0.0551	0.1726	0.3317	0.4196	0.4641	0.5180	0.6159	0.7252	0.8010	0.8523	0.8955	0.8914	0.8047	0.6665	0.5359	0.4598	0.4333	0.3937	0.3264	0.2812	0.2557	0.2321	0.2298	0.2228	0.1817	0.1334	0.1031	0.0966	0.1052	0.0897	0.0250	-0.0446	-0.0665	-0.0586	-0.0682	-0.1169	-0.1974
AFz	-0.3567	-0.3233	-0.2889	-0.2481	-0.2242	-0.2390	-0.2994	-0.3695	-0.3885	-0.3430	-0.2478	-0.1019	0.0726	0.2193	0.2978	0.3202	0.3308	0.3739	0.4747	0.6143	0.7464	0.8445	0.9046	0.9040	0.8364	0.7544	0.6994	0.6670	0.6372	0.5974	0.5740	0.6001	0.6345	0.6203	0.5690	0.5063	0.4513	0.4224	0.4088	0.3881	0.3538	0.3084	0.2582	0.2243	0.2172	0.2066	0.1654	0.1163	0.0870
Fz	-0.6376	-0.6264	-0.6040	-0.5739	-0.5648	-0.5928	-0.6531	-0.7124	-0.7276	-0.6886	-0.5969	-0.4467	-0.2636	-0.0998	0.0113	0.0724	0.1101	0.1724	0.2985	0.4687	0.6283	0.7519	0.8450	0.8972	0.8980	0.8726	0.8502	0.8399	0.8262	0.7886	0.7539	0.7660	0.7947	0.7836	0.7390	0.6869	0.6439	0.6225	0.6057	0.5607	0.4774	0.3697	0.2578	0.1652	0.1054	0.0619	0.0070	-0.0524	-0.0894
F2	-0.6692	-0.6388	-0.6017	-0.5651	-0.5499	-0.5667	-0.6081	-0.6462	-0.6492	-0.6039	-0.5016	-0.3426	-0.1609	-0.0063	0.0866	0.1161	0.1167	0.1509	0.2643	0.4326	0.5967	0.7255	0.8119	0.8378	0.8037	0.7482	0.6973	0.6560	0.6197	0.5766	0.5470	0.5544	0.5506	0.4910	0.4125	0.3530	0.3191	0.3115	0.3053	0.2673	0.1904	0.0859	-0.0299	-0.1295	-0.1927	-0.2382	-0.2945	-0.3485	-0.3715
F4	-0.5122	-0.4383	-0.3566	-0.2892	-0.2616	-0.2879	-0.3641	-0.4431	-0.4631	-0.4161	-0.3311	-0.2254	-0.1052	0.0129	0.0876	0.0846	0.0296	0.0030	0.0573	0.1735	0.3053	0.4154	0.4760	0.4636	0.3876	0.2992	0.2447	0.2381	0.2617	0.2948	0.3493	0.4187	0.4268	0.3307	0.1972	0.0982	0.0504	0.0506	0.0687	0.0592	0.0129	-0.0540	-0.1401	-0.2291	-0.2885	-0.3310	-0.3928	-0.4661	-0.5142
F6	-0.2941	-0.1938	-0.0522	0.0767	0.1320	0.0972	-0.0026	-0.1144	-0.1885	-0.2202	-0.2208	-0.1889	-0.1281	-0.0482	0.0401	0.1246	0.2061	0.3104	0.4524	0.5954	0.6864	0.7071	0.6711	0.5943	0.5031	0.4263	0.3567	0.2859	0.2253	0.1753	0.1500	0.1652	0.1765	0.1431	0.0856	0.0242	-0.0222	-0.0188	0.0216	0.0418	0.0223	-0.0215	-0.0845	-0.1416	-0.1620	-0.1597	-0.1570	-0.1483	-0.1294
F8	-0.0908	-0.1779	-0.2576	-0.3002	-0.3045	-0.2944	-0.3171	-0.3804	-0.4221	-0.3849	-0.2784	-0.1517	-0.0426	0.0311	0.0431	-0.0284	-0.1528	-0.2614	-0.2890	-0.2054	-0.0441	0.1400	0.3288	0.4993	0.5990	0.6071	0.5518	0.4786	0.4118	0.3431	0.2718	0.2041	0.1224	0.0268	-0.0471	-0.0747	-0.0663	-0.0543	-0.0716	-0.1307	-0.2001	-0.2436	-0.2742	-0.3001	-0.3025	-0.2816	-0.2434	-0.1979	-0.1871
FT8	-0.7115	-0.7623	-0.8148	-0.8200	-0.7878	-0.7516	-0.7235	-0.6881	-0.6174	-0.5099	-0.3832	-0.2612	-0.1704	-0.0924	-0.0075	0.0532	0.0762	0.0818	0.0947	0.1328	0.1753	0.1998	0.2508	0.3689	0.5349	0.7094	0.8246	0.8147	0.6995	0.5564	0.4277	0.2994	0.1490	0.0080	-0.0711	-0.0909	-0.0891	-0.0829	-0.0727	-0.0783	-0.1182	-0.1741	-0.2193	-0.2467	-0.2522	-0.2354	-0.2245	-0.2570	-0.3345
FC6	-0.7952	-0.7855	-0.7097	-0.6260	-0.6124	-0.6733	-0.7501	-0.7900	-0.7892	-0.7744	-0.7285	-0.6160	-0.4668	-0.3329	-0.2350	-0.1842	-0.1708	-0.1472	-0.0680	0.0722	0.2417	0.3985	0.5128	0.5641	0.5660	0.5427	0.4863	0.4162	0.3527	0.2519	0.1118	0.0107	-0.0400	-0.0871	-0.1284	-0.1583	-0.1882	-0.2135	-0.2540	-0.3314	-0.3935	-0.4015	-0.3985	-0.4151	-0.4351	-0.4485	-0.4736	-0.5126	-0.5196
FC4	-0.9162	-0.9384	-0.9076	-0.8519	-0.8260	-0.8489	-0.8989	-0.9422	-0.9556	-0.9338	-0.8633	-0.7294	-0.5514	-0.3734	-0.2368	-0.1568	-0.1128	-0.0504	0.0793	0.2646	0.4518	0.6052	0.7156	0.7719	0.7778	0.7465	0.6700	0.5574	0.4417	0.3306	0.2363	0.1927	0.1768	0.1432	0.1066	0.0870	0.0861	0.1055	0.1110	0.0632	-0.0168	-0.0904	-0.1535	-0.2015	-0.2241	-0.2369	-0.2618	-0.2860	-0.2769
FC2	-1.3283	-1.3285	-1.2904	-1.2282	-1.1800	-1.1675	-1.1848	-1.2011	-1.1879	-1.1399	-1.0471	-0.8993	-0.7207	-0.5544	-0.4338	-0.3679	-0.3307	-0.2640	-0.1224	0.0714	0.2528	0.3874	0.4801	0.5309	0.5413	0.5275	0.4990	0.4639	0.4200	0.3450	0.2519	0.1876	0.1414	0.0776	0.0124	-0.0331	-0.0531	-0.0434	-0.0332	-0.0654	-0.1405	-0.2268	-0.3017	-0.3483	-0.3555	-0.3401	-0.3323	-0.3306	-0.3124
FCz	-1.0555	-1.0308	-0.9868	-0.9317	-0.8911	-0.8845	-0.9147	-0.9536	-0.9624	-0.9286	-0.8512	-0.7281	-0.5781	-0.4396	-0.3431	-0.2897	-0.2548	-0.1918	-0.0603	0.1221	0.2943	0.4174	0.4965	0.5361	0.5365	0.5187	0.5058	0.5054	0.4980	0.4531	0.3892	0.3569	0.3418	0.2998	0.2436	0.1990	0.1765	0.1763	0.1637	0.1020	-0.0030	-0.1223	-0.2274	-0.2931	-0.3130	-0.3107	-0.3212	-0.3452	-0.3512
Cz	-1.2738	-1.2768	-1.2422	-1.1935	-1.1721	-1.1915	-1.2391	-1.2831	-1.2926	-1.2644	-1.1997	-1.0958	-0.9720	-0.8626	-0.7884	-0.7456	-0.7134	-0.6492	-0.5103	-0.3139	-0.1307	-0.0072	0.0676	0.1121	0.1307	0.1291	0.1104	0.0814	0.0391	-0.0374	-0.1313	-0.1874	-0.2063	-0.2230	-0.2324	-0.2263	-0.2044	-0.1655	-0.1459	-0.1870	-0.2772	-0.3764	-0.4608	-0.5183	-0.5376	-0.5299	-0.5290	-0.5350	-0.5165
C2	-1.4676	-1.4645	-1.4192	-1.3545	-1.3155	-1.3206	-1.3570	-1.3952	-1.4094	-1.3907	-1.3278	-1.2113	-1.0645	-0.9315	-0.8450	-0.8044	-0.7742	-0.6992	-0.5400	-0.3156	-0.0926	0.0790	0.1972	0.2682	0.3006	0.3122	0.3030	0.2690	0.2112	0.1203	0.0146	-0.0570	-0.0981	-0.1416	-0.1782	-0.1942	-0.1929	-0.1839	-0.2009	-0.2708	-0.3759	-0.4802	-0.5579	-0.5931	-0.5817	-0.5419	-0.5096	-0.4892	-0.4482
C4	-1.2955	-1.3179	-1.2822	-1.2130	-1.1582	-1.1382	-1.1478	-1.1669	-1.1782	-1.1796	-1.1527	-1.0737	-0.9528	-0.8279	-0.7393	-0.6994	-0.6779	-0.6145	-0.4576	-0.2228	0.0167	0.2099	0.3541	0.4443	0.4817	0.4905	0.4760	0.4295	0.3449	0.2080	0.0420	-0.0879	-0.1784	-0.2731	-0.3655	-0.4318	-0.4613	-0.4535	-0.4505	-0.4910	-0.5486	-0.5840	-0.5954	-0.5788	-0.5181	-0.4334	-0.3706	-0.3294	-0.2705
C6	-0.7057	-0.7631	-0.7707	-0.7505	-0.7486	-0.7809	-0.8366	-0.8932	-0.9287	-0.9256	-0.8608	-0.7343	-0.5784	-0.4361	-0.3526	-0.3310	-0.3204	-0.2612	-0.1192	0.0869	0.2911	0.4512	0.5631	0.6057	0.5938	0.5948	0.6159	0.6135	0.5573	0.4238	0.2488	0.1228	0.0415	-0.0593	-0.1599	-0.2189	-0.2420	-0.2488	-0.2761	-0.3454	-0.4153	-0.4480	-0.4628	-0.4748	-0.4673	-0.4542	-0.4742	-0.5020	-0.4781
T8	-0.7189	-0.7058	-0.6856	-0.6633	-0.6703	-0.7014	-0.7259	-0.7249	-0.6952	-0.6249	-0.4976	-0.3355	-0.1858	-0.0763	-0.0374	-0.0732	-0.1067	-0.0530	0.0850	0.2390	0.3425	0.3648	0.3333	0.3130	0.3551	0.4439	0.5113	0.5323	0.5268	0.4832	0.3779	0.2354	0.0901	-0.0388	-0.1246	-0.1613	-0.1758	-0.2033	-0.2581	-0.3071	-0.3083	-0.2832	-0.2993	-0.3792	-0.4721	-0.5271	-0.5445	-0.5453	-0.5324
TP8	-0.2826	-0.3505	-0.3424	-0.2941	-0.2624	-0.2517	-0.2487	-0.2471	-0.2362	-0.2014	-0.1335	-0.0502	0.0145	0.0552	0.0841	0.1024	0.1185	0.1703	0.2900	0.4393	0.5338	0.5324	0.4696	0.4118	0.4050	0.4443	0.4852	0.4949	0.4731	0.4265	0.3669	0.3254	0.3041	0.2738	0.2227	0.1547	0.0958	0.0766	0.0875	0.1051	0.1377	0.2007	0.2628	0.2779	0.2597	0.2470	0.2337	0.2138	0.2313
CP6	-0.7012	-0.7146	-0.6675	-0.5975	-0.5526	-0.5504	-0.5860	-0.6321	-0.6588	-0.6580	-0.6289	-0.5756	-0.5062	-0.4277	-0.3644	-0.3363	-0.3342	-0.3261	-0.2700	-0.1639	-0.0608	0.0065	0.0532	0.0871	0.1117	0.1431	0.1750	0.1885	0.1705	0.1040	0.0096	-0.0520	-0.0813	-0.1206	-0.1645	-0.1999	-0.2209	-0.2107	-0.1863	-0.1885	-0.2210	-0.2618	-0.3029	-0.3350	-0.3360	-0.3096	-0.2938	-0.2903	-0.2543
CP4	-1.2378	-1.2295	-1.1534	-1.0546	-0.9914	-0.9864	-1.0274	-1.0785	-1.1162	-1.1389	-1.1297	-1.0737	-0.9868	-0.8977	-0.8309	-0.7903	-0.7561	-0.6889	-0.5483	-0.3470	-0.1509	-0.0046	0.0960	0.1579	0.1903	0.2131	0.2257	0.2201	0.1889	0.1079	-0.0096	-0.1023	-0.1621	-0.2230	-0.2847	-0.3345	-0.3573	-0.3444	-0.3324	-0.3627	-0.4275	-0.4947	-0.5513	-0.5903	-0.5946	-0.5729	-0.5689	-0.5886	-0.5855
CP2	-1.3520	-1.3446	-1.2790	-1.1859	-1.1139	-1.0834	-1.0924	-1.1177	-1.1330	-1.1303	-1.0929	-1.0057	-0.8919	-0.7915	-0.7278	-0.7008	-0.6875	-0.6404	-0.5179	-0.3372	-0.1642	-0.0408	0.0382	0.0796	0.0891	0.0852	0.0711	0.0394	-0.0181	-0.1182	-0.2402	-0.3233	-0.3641	-0.3997	-0.4266	-0.4305	-0.4053	-0.3577	-0.3336	-0.3693	-0.4452	-0.5235	-0.5815	-0.6093	-0.6024	-0.5716	-0.5454	-0.5229	-0.4721
P2	-1.1053	-1.0976	-1.0256	-0.9212	-0.8403	-0.8172	-0.8479	-0.8932	-0.9216	-0.9281	-0.8964	-0.8175	-0.7210	-0.6451	-0.6129	-0.6231	-0.6469	-0.6343	-0.5405	-0.3829	-0.2335	-0.1381	-0.0835	-0.0548	-0.0529	-0.0646	-0.0761	-0.0873	-0.1104	-0.1653	-0.2425	-0.2981	-0.3254	-0.3456	-0.3534	-0.3406	-0.2994	-0.2309	-0.1782	-0.1843	-0.2439	-0.3226	-0.3899	-0.4249	-0.4186	-0.3855	-0.3574	-0.3446	-0.3308
P4	-1.1091	-1.0964	-1.0074	-0.8888	-0.7994	-0.7646	-0.7810	-0.8201	-0.8509	-0.8629	-0.8443	-0.7838	-0.6933	-0.6038	-0.5526	-0.5510	-0.5697	-0.5555	-0.4654	-0.3113	-0.1545	-0.0391	0.0373	0.0797	0.0936	0.1019	0.1129	0.1221	0.1225	0.0926	0.0364	0.0018	0.0004	0.0047	0.0122	0.0333	0.0815	0.1570	0.2187	0.2297	0.1963	0.1453	0.0955	0.0586	0.0453	0.0503	0.0477	0.0313	0.0278
P6	-0.8371	-0.7890	-0.6882	-0.5788	-0.5109	-0.4995	-0.5346	-0.5883	-0.6358	-0.6688	-0.6717	-0.6353	-0.5795	-0.5315	-0.5148	-0.5366	-0.5721	-0.5750	-0.5114	-0.4023	-0.3094	-0.2638	-0.2441	-0.2309	-0.2219	-0.2094	-0.1984	-0.2009	-0.2180	-0.2576	-0.3111	-0.3325	-0.3117	-0.2828	-0.2538	-0.2165	-0.1598	-0.0784	-0.0016	0.0387	0.0440	0.0306	0.0143	0.0058	0.0067	0.0077	-0.0105	-0.0504	-0.0895
P8	-0.6863	-0.6276	-0.5261	-0.4174	-0.3410	-0.3144	-0.3382	-0.3964	-0.4703	-0.5391	-0.5742	-0.5732	-0.5613	-0.5565	-0.5728	-0.6176	-0.6761	-0.7089	-0.6768	-0.5942	-0.5202	-0.4866	-0.4779	-0.4793	-0.4843	-0.4742	-0.4513	-0.4316	-0.4122	-0.3966	-0.3882	-0.3652	-0.3283	-0.2984	-0.2697	-0.2283	-0.1602	-0.0660	0.0142	0.0480	0.0461	0.0365	0.0316	0.0277	0.0246	0.0278	0.0297	0.0210	0.0133
P10	-0.2673	-0.2417	-0.2159	-0.1874	-0.1579	-0.1370	-0.1363	-0.1506	-0.1681	-0.1887	-0.2056	-0.2089	-0.1977	-0.1656	-0.1156	-0.0740	-0.0539	-0.0347	0.0089	0.0736	0.1233	0.1226	0.0809	0.0386	0.0250	0.0337	0.0371	0.0244	0.0012	-0.0334	-0.0727	-0.0872	-0.0660	-0.0228	0.0347	0.0985	0.1681	0.2377	0.2792	0.2790	0.2532	0.2252	0.2124	0.2126	0.2100	0.2074	0.2171	0.2301	0.2348
PO8	-0.7674	-0.6760	-0.5735	-0.4933	-0.4553	-0.4562	-0.4832	-0.5242	-0.5828	-0.6566	-0.7100	-0.7218	-0.7123	-0.7064	-0.7206	-0.7648	-0.8274	-0.8599	-0.8164	-0.7130	-0.6101	-0.5470	-0.5129	-0.4822	-0.4342	-0.3588	-0.2831	-0.2401	-0.2253	-0.2254	-0.2211	-0.1755	-0.0899	0.0044	0.0997	0.1921	0.2816	0.3736	0.4478	0.4776	0.4622	0.4175	0.3568	0.2928	0.2503	0.2502	0.2798	0.3120	0.3328
PO4	-0.8974	-0.8846	-0.7594	-0.5797	-0.4294	-0.3723	-0.4222	-0.5378	-0.6727	-0.7819	-0.8071	-0.7348	-0.6164	-0.5272	-0.5296	-0.6297	-0.7770	-0.8854	-0.8713	-0.7339	-0.5514	-0.3971	-0.3087	-0.3002	-0.3505	-0.4118	-0.4430	-0.4233	-0.3621	-0.2954	-0.2501	-0.2250	-0.2222	-0.2445	-0.2600	-0.2219	-0.1022	0.0857	0.2718	0.3687	0.3423	0.2300	0.0951	-0.0038	-0.0227	0.0356	0.1171	0.1648	0.1452
O2	-0.8964	-0.7852	-0.6374	-0.4901	-0.3869	-0.3418	-0.3425	-0.3668	-0.4082	-0.4650	-0.5041	-0.5005	-0.4800	-0.4831	-0.5245	-0.5903	-0.6538	-0.6778	-0.6269	-0.5155	-0.4105	-0.3538	-0.3258	-0.3004	-0.2685	-0.2239	-0.1816	-0.1622	-0.1674	-0.1935	-0.2209	-0.2047	-0.1332	-0.0402	0.0490	0.1295	0.2146	0.3128	0.3943	0.4262	0.4079	0.3585	0.2964	0.2376	0.2000	0.1942	0.2045	0.2065	0.1919
EXG1	0.0055	-0.0247	-0.0769	-0.0993	-0.0736	-0.0561	-0.0969	-0.1673	-0.1986	-0.1658	-0.0765	0.0476	0.1347	0.1283	0.0681	0.0271	0.0309	0.0734	0.1454	0.1984	0.1767	0.1105	0.0802	0.1110	0.1549	0.1504	0.0858	0.0052	-0.0557	-0.1056	-0.1447	-0.1413	-0.0974	-0.0654	-0.0866	-0.1577	-0.2195	-0.2142	-0.1764	-0.1596	-0.1278	-0.0462	0.0450	0.0999	0.1159	0.1044	0.0726	0.0524	0.0778
EXG2	-0.1434	-0.1627	-0.1961	-0.2471	-0.3074	-0.3436	-0.3452	-0.3121	-0.2352	-0.1277	-0.0176	0.0708	0.1343	0.1979	0.2605	0.2953	0.3095	0.3334	0.3795	0.4334	0.4697	0.4775	0.4667	0.4551	0.4547	0.4598	0.4592	0.4524	0.4341	0.3932	0.3332	0.2573	0.1518	0.0195	-0.1104	-0.2129	-0.2780	-0.3122	-0.3236	-0.2997	-0.2390	-0.1703	-0.1155	-0.0730	-0.0550	-0.0768	-0.1175	-0.1632	-0.2225
EXG3	-0.5640	-0.4950	-0.4091	-0.3000	-0.1883	-0.1117	-0.0855	-0.0876	-0.0819	-0.0412	0.0406	0.1445	0.2528	0.3554	0.4115	0.3811	0.2861	0.1818	0.1275	0.1636	0.2724	0.4062	0.5292	0.5950	0.5820	0.5349	0.5065	0.5217	0.5562	0.5554	0.5186	0.4690	0.3679	0.2091	0.0749	-0.0051	-0.0600	-0.0945	-0.1053	-0.0788	-0.0173	0.0275	0.0370	0.0720	0.1365	0.1440	0.0817	0.0338	0.0359
EXG4	-0.2309	-0.2765	-0.3264	-0.3515	-0.3621	-0.3720	-0.3645	-0.3227	-0.2520	-0.1760	-0.1053	-0.0478	-0.0269	-0.0298	-0.0102	0.0389	0.0900	0.1429	0.2172	0.2964	0.3374	0.3181	0.2539	0.1983	0.1907	0.1900	0.1290	0.0071	-0.1181	-0.2097	-0.2905	-0.3958	-0.5178	-0.6250	-0.7175	-0.8103	-0.8876	-0.9247	-0.9300	-0.9271	-0.9009	-0.8221	-0.7215	-0.6593	-0.6424	-0.6348	-0.6195	-0.6156	-0.6345
Gaze_X	21.7133	20.6552	22.7501	25.2125	24.8120	23.0726	22.6046	25.8573	28.9867	26.0376	23.1638	23.2313	24.5653	26.0124	24.7584	23.5205	24.5865	25.6368	25.8146	28.2529	30.2199	30.0021	28.7819	27.1647	26.9597	27.1212	27.1904	26.3499	25.4779	25.6441	27.4306	29.0717	29.0377	27.1976	25.4244	27.0601	28.4769	28.3539	27.1337	25.6557	25.6184	25.4821	25.3886	25.1808	24.9339	25.1374	26.6075	28.1045	26.8329
Gaze_Y	-23.2336	-22.7253	-22.5187	-20.8331	-18.9670	-20.3338	-22.0254	-20.1506	-18.4171	-20.4552	-22.4932	-22.7007	-22.8534	-23.3421	-23.7400	-23.4999	-23.4650	-23.3887	-22.8757	-22.0924	-21.9730	-22.8247	-22.8340	-21.3794	-20.2005	-19.9391	-19.9103	-20.5748	-21.1314	-20.1817	-19.2904	-19.4161	-19.2411	-19.0594	-19.0842	-19.5604	-20.1574	-20.4172	-20.6478	-20.9549	-21.1713	-20.9730	-20.2078	-19.5194	-19.3364	-19.2147	-19.2883	-19.2263	-18.8051
ROI Occipital	-0.9072	-0.8232	-0.6973	-0.5570	-0.4463	-0.3840	-0.3597	-0.3551	-0.3671	-0.3986	-0.4284	-0.4361	-0.4358	-0.4586	-0.5148	-0.5853	-0.6426	-0.6569	-0.6009	-0.4879	-0.3777	-0.3101	-0.2721	-0.2456	-0.2252	-0.2022	-0.1824	-0.1827	-0.2096	-0.2590	-0.3013	-0.2907	-0.2233	-0.1359	-0.0559	0.0099	0.0792	0.1624	0.2252	0.2328	0.1898	0.1245	0.0620	0.0146	-0.0073	0.0072	0.0491	0.0982	0.1424
MGFPower	1.0799	1.0649	1.0549	1.0640	1.0894	1.1127	1.1246	1.1213	1.1138	1.1188	1.1302	1.1370	1.1418	1.1407	1.1256	1.0946	1.0648	1.0541	1.0603	1.0755	1.0948	1.1114	1.1203	1.1190	1.1126	1.1146	1.1280	1.1539	1.1852	1.2112	1.2353	1.2637	1.2880	1.3034	1.3152	1.3246	1.3245	1.3106	1.2942	1.2815	1.2585	1.2258	1.2110	1.2306	1.2619	1.2782	1.2836	1.2917	1.2995
Parietal ROI	-1.2248	-1.2181	-1.1552	-1.0619	-0.9873	-0.9597	-0.9769	-1.0075	-1.0218	-1.0124	-0.9670	-0.8788	-0.7756	-0.6968	-0.6625	-0.6665	-0.6817	-0.6630	-0.5732	-0.4300	-0.2956	-0.2099	-0.1627	-0.1384	-0.1322	-0.1336	-0.1399	-0.1560	-0.1914	-0.2628	-0.3514	-0.4026	-0.4111	-0.4091	-0.3993	-0.3757	-0.3334	-0.2752	-0.2419	-0.2714	-0.3521	-0.4463	-0.5247	-0.5708	-0.5766	-0.5520	-0.5268	-0.5086	-0.4743
[truncated: 719 more columns]
