# Supplementary material for: The Impact of Task Demands on Fixation-Related Brain Potentials during Guided Search
Source: PLoS One. 2016 Jun 10;11(6):e0157260. doi: 10.1371/journal.pone.0157260 (PMC4902222; doi:10.1371/journal.pone.0157260)
Supplement: S9 File — Grand average Target Non-target difference FRP from the 1Back condition. (TXT) [file pone.0157260.s010.txt]

time	-500.0000	-498.0469	-496.0938	-494.1406	-492.1875	-490.2344	-488.2812	-486.3281	-484.3750	-482.4219	-480.4688	-478.5156	-476.5625	-474.6094	-472.6562	-470.7031	-468.7500	-466.7969	-464.8438	-462.8906	-460.9375	-458.9844	-457.0312	-455.0781	-453.1250	-451.1719	-449.2188	-447.2656	-445.3125	-443.3594	-441.4062	-439.4531	-437.5000	-435.5469	-433.5938	-431.6406	-429.6875	-427.7344	-425.7812	-423.8281	-421.8750	-419.9219	-417.9688	-416.0156	-414.0625	-412.1094	-410.1562	-408.2031	-406.2500
Fp1	0.2186	0.2485	0.2602	0.2469	0.1972	0.1257	0.0201	-0.1434	-0.3339	-0.5221	-0.6832	-0.7734	-0.8095	-0.8536	-0.8932	-0.8669	-0.7740	-0.6445	-0.5073	-0.4148	-0.3895	-0.3934	-0.3913	-0.3825	-0.3662	-0.3486	-0.3580	-0.3971	-0.4301	-0.4356	-0.4048	-0.3253	-0.2203	-0.1412	-0.1009	-0.0558	0.0536	0.2540	0.4960	0.6594	0.6776	0.6172	0.5886	0.6486	0.7851	0.9464	1.0804	1.1508	1.1295
AF7	0.1241	0.1450	0.1966	0.2493	0.2700	0.2549	0.1780	0.0160	-0.1875	-0.3865	-0.5503	-0.6335	-0.6568	-0.6969	-0.7553	-0.7727	-0.7561	-0.7528	-0.7549	-0.7383	-0.7047	-0.6479	-0.5692	-0.4974	-0.4354	-0.3618	-0.2771	-0.1839	-0.0842	0.0045	0.0765	0.1374	0.1858	0.2070	0.1761	0.1010	0.0394	0.0507	0.1412	0.2382	0.2691	0.2524	0.2591	0.3226	0.4177	0.5234	0.6386	0.7291	0.7402
AF3	0.4872	0.4719	0.4591	0.4373	0.4027	0.3684	0.3045	0.1673	-0.0212	-0.2217	-0.3982	-0.5023	-0.5457	-0.6040	-0.7037	-0.8026	-0.8735	-0.9081	-0.8769	-0.7689	-0.6272	-0.5086	-0.4493	-0.4481	-0.4542	-0.4354	-0.4227	-0.4298	-0.4192	-0.3699	-0.2934	-0.1968	-0.0887	-0.0034	0.0121	-0.0492	-0.1178	-0.0997	0.0090	0.0992	0.0804	-0.0109	-0.0670	-0.0293	0.0728	0.1835	0.2758	0.3391	0.3489
F1	0.1711	0.1843	0.1463	0.0602	-0.0492	-0.1492	-0.2455	-0.3683	-0.5208	-0.6909	-0.8544	-0.9731	-1.0498	-1.1218	-1.1897	-1.2299	-1.2412	-1.2225	-1.1653	-1.0855	-1.0065	-0.9299	-0.8635	-0.8245	-0.7995	-0.7754	-0.7744	-0.8076	-0.8442	-0.8552	-0.8357	-0.7857	-0.7064	-0.6167	-0.5528	-0.5315	-0.5168	-0.4565	-0.3483	-0.2503	-0.2157	-0.2346	-0.2635	-0.2792	-0.2874	-0.2997	-0.3117	-0.3168	-0.3333
F3	0.3724	0.3558	0.2842	0.1857	0.0791	-0.0117	-0.0816	-0.1513	-0.2383	-0.3631	-0.5230	-0.6695	-0.7763	-0.8622	-0.9299	-0.9620	-0.9591	-0.9251	-0.8578	-0.7755	-0.7011	-0.6274	-0.5531	-0.5007	-0.4680	-0.4461	-0.4580	-0.5127	-0.5647	-0.5671	-0.5291	-0.4800	-0.4205	-0.3418	-0.2647	-0.2104	-0.1575	-0.0683	0.0541	0.1494	0.1692	0.1326	0.0848	0.0499	0.0252	0.0002	-0.0173	-0.0124	-0.0012
F5	0.2774	0.2590	0.1965	0.1247	0.0518	-0.0169	-0.0874	-0.1742	-0.2798	-0.4269	-0.6234	-0.8098	-0.9449	-1.0456	-1.1025	-1.0929	-1.0477	-1.0021	-0.9474	-0.8767	-0.8023	-0.7102	-0.5916	-0.4825	-0.4060	-0.3630	-0.3735	-0.4407	-0.5045	-0.4976	-0.4264	-0.3421	-0.2601	-0.1762	-0.1072	-0.0591	-0.0002	0.1049	0.2281	0.2771	0.2072	0.0673	-0.0661	-0.1464	-0.1744	-0.1639	-0.1108	-0.0190	0.0703
F7	-0.0511	-0.0660	-0.0824	-0.0755	-0.0536	-0.0332	-0.0543	-0.1394	-0.2497	-0.3556	-0.4424	-0.4837	-0.4999	-0.5376	-0.6028	-0.6753	-0.7477	-0.8193	-0.8599	-0.8346	-0.7496	-0.6161	-0.4535	-0.3218	-0.2510	-0.2234	-0.2209	-0.2223	-0.2229	-0.2284	-0.2244	-0.2122	-0.2117	-0.2393	-0.2944	-0.3469	-0.3756	-0.3742	-0.3381	-0.2930	-0.2797	-0.2968	-0.2933	-0.2390	-0.1557	-0.0583	0.0411	0.1070	0.1202
FT7	-0.0349	0.0082	-0.0524	-0.1517	-0.2308	-0.2850	-0.3463	-0.4198	-0.4670	-0.4907	-0.5152	-0.5146	-0.4829	-0.4525	-0.4264	-0.4073	-0.4243	-0.4812	-0.5362	-0.5456	-0.4951	-0.3818	-0.2552	-0.2152	-0.2651	-0.3145	-0.3291	-0.3376	-0.3563	-0.3814	-0.4155	-0.4686	-0.5281	-0.5707	-0.5971	-0.6180	-0.6425	-0.6702	-0.6758	-0.6453	-0.6095	-0.5813	-0.5285	-0.4234	-0.2943	-0.2031	-0.1460	-0.0527	0.0960
FC5	-0.2436	-0.2293	-0.2475	-0.3104	-0.3804	-0.3980	-0.3736	-0.3587	-0.3872	-0.4780	-0.5974	-0.6791	-0.7217	-0.7777	-0.8472	-0.8868	-0.8959	-0.8808	-0.8266	-0.7633	-0.7434	-0.7451	-0.7168	-0.6728	-0.6449	-0.6557	-0.7341	-0.8745	-1.0178	-1.0773	-1.0246	-0.9234	-0.8079	-0.6644	-0.5375	-0.4790	-0.4456	-0.3513	-0.1952	-0.0703	-0.0264	-0.0324	-0.0562	-0.0864	-0.1221	-0.1636	-0.1912	-0.1798	-0.1511
FC3	-0.2967	-0.3047	-0.3532	-0.4330	-0.5203	-0.5774	-0.6109	-0.6681	-0.7698	-0.9074	-1.0431	-1.1299	-1.1776	-1.2268	-1.2702	-1.2830	-1.2770	-1.2616	-1.2195	-1.1534	-1.0972	-1.0599	-1.0295	-1.0084	-0.9922	-0.9837	-1.0028	-1.0367	-1.0452	-1.0058	-0.9202	-0.8025	-0.6629	-0.5162	-0.4032	-0.3439	-0.2922	-0.1858	-0.0251	0.1173	0.1765	0.1529	0.0891	0.0244	-0.0274	-0.0678	-0.0883	-0.0811	-0.0760
FC1	-0.2505	-0.2755	-0.3470	-0.4443	-0.5433	-0.6233	-0.6960	-0.7930	-0.9245	-1.0814	-1.2344	-1.3393	-1.3909	-1.4275	-1.4670	-1.4939	-1.4959	-1.4641	-1.3967	-1.3210	-1.2658	-1.2206	-1.1710	-1.1256	-1.0792	-1.0282	-0.9942	-0.9826	-0.9680	-0.9291	-0.8672	-0.7906	-0.6945	-0.5807	-0.4821	-0.4198	-0.3633	-0.2727	-0.1601	-0.0778	-0.0540	-0.0701	-0.0918	-0.0998	-0.1001	-0.1100	-0.1308	-0.1554	-0.1981
C1	-0.3607	-0.3738	-0.4354	-0.5194	-0.5916	-0.6350	-0.6684	-0.7253	-0.8158	-0.9341	-1.0632	-1.1672	-1.2378	-1.3027	-1.3598	-1.3839	-1.3769	-1.3479	-1.2965	-1.2408	-1.2039	-1.1823	-1.1707	-1.1720	-1.1693	-1.1591	-1.1730	-1.2196	-1.2669	-1.2872	-1.2729	-1.2213	-1.1244	-0.9896	-0.8594	-0.7666	-0.6904	-0.5866	-0.4507	-0.3275	-0.2547	-0.2249	-0.2091	-0.1901	-0.1740	-0.1766	-0.1965	-0.2234	-0.2693
C3	-0.4633	-0.4767	-0.5212	-0.5815	-0.6388	-0.6722	-0.6858	-0.7050	-0.7456	-0.8217	-0.9248	-1.0101	-1.0651	-1.1217	-1.1789	-1.2125	-1.2266	-1.2220	-1.1832	-1.1260	-1.0927	-1.0890	-1.0948	-1.1008	-1.0920	-1.0728	-1.0793	-1.1241	-1.1767	-1.2000	-1.1877	-1.1533	-1.0890	-0.9909	-0.8936	-0.8215	-0.7480	-0.6292	-0.4653	-0.3165	-0.2347	-0.2105	-0.2062	-0.1983	-0.1840	-0.1723	-0.1679	-0.1716	-0.1952
C5	-0.3223	-0.3192	-0.3286	-0.3206	-0.3004	-0.2918	-0.3117	-0.3566	-0.4195	-0.5234	-0.6652	-0.7829	-0.8519	-0.9070	-0.9457	-0.9536	-0.9609	-0.9677	-0.9427	-0.9074	-0.9114	-0.9456	-0.9706	-0.9716	-0.9437	-0.9219	-0.9558	-1.0422	-1.1426	-1.1932	-1.1581	-1.0782	-0.9817	-0.8705	-0.7791	-0.7253	-0.6755	-0.5772	-0.4176	-0.2691	-0.2009	-0.1789	-0.1468	-0.1100	-0.0827	-0.0607	-0.0650	-0.1234	-0.2147
T7	-0.4021	-0.4256	-0.4493	-0.4668	-0.4581	-0.4005	-0.3336	-0.3194	-0.3517	-0.4110	-0.4877	-0.5315	-0.5376	-0.5775	-0.6608	-0.7330	-0.7821	-0.8188	-0.8230	-0.7832	-0.7211	-0.6519	-0.6033	-0.6160	-0.6686	-0.7185	-0.7665	-0.8124	-0.8303	-0.7962	-0.7226	-0.6547	-0.6166	-0.6050	-0.6258	-0.6882	-0.7701	-0.8140	-0.7759	-0.6703	-0.5477	-0.4428	-0.3570	-0.2726	-0.1993	-0.1795	-0.2036	-0.2111	-0.1947
TP7	-0.3685	-0.3516	-0.3180	-0.2876	-0.2580	-0.2126	-0.1730	-0.1735	-0.2006	-0.2465	-0.3319	-0.4383	-0.5383	-0.6496	-0.7645	-0.8391	-0.8582	-0.8159	-0.7149	-0.6099	-0.5551	-0.5401	-0.5420	-0.5610	-0.5877	-0.6243	-0.6903	-0.7720	-0.8291	-0.8293	-0.7820	-0.7391	-0.7266	-0.7378	-0.7798	-0.8497	-0.9085	-0.9028	-0.8064	-0.6670	-0.5664	-0.5268	-0.5173	-0.5043	-0.4798	-0.4695	-0.4885	-0.5113	-0.5144
CP5	-0.1946	-0.1783	-0.2281	-0.2991	-0.3561	-0.3930	-0.4178	-0.4419	-0.4750	-0.5396	-0.6384	-0.7277	-0.7912	-0.8568	-0.9035	-0.8923	-0.8528	-0.8295	-0.8392	-0.8913	-0.9593	-0.9897	-0.9757	-0.9560	-0.9568	-0.9977	-1.0868	-1.1877	-1.2469	-1.2427	-1.1936	-1.1248	-1.0319	-0.9206	-0.8393	-0.8080	-0.7777	-0.6888	-0.5418	-0.4093	-0.3431	-0.3095	-0.2674	-0.2252	-0.2006	-0.1927	-0.1849	-0.1662	-0.1559
CP3	-0.3875	-0.3956	-0.4512	-0.5250	-0.5844	-0.6120	-0.6268	-0.6605	-0.7221	-0.8149	-0.9253	-1.0101	-1.0616	-1.1163	-1.1756	-1.2112	-1.2188	-1.2014	-1.1614	-1.1279	-1.1274	-1.1448	-1.1644	-1.1896	-1.2108	-1.2311	-1.2765	-1.3425	-1.3950	-1.4092	-1.3846	-1.3338	-1.2555	-1.1509	-1.0543	-0.9835	-0.9030	-0.7682	-0.5828	-0.4071	-0.2928	-0.2309	-0.1834	-0.1301	-0.0734	-0.0287	-0.0030	0.0089	-0.0034
CP1	-0.4702	-0.4730	-0.5171	-0.5776	-0.6266	-0.6484	-0.6630	-0.7058	-0.7847	-0.8942	-1.0166	-1.1149	-1.1815	-1.2427	-1.2928	-1.3074	-1.2907	-1.2515	-1.1964	-1.1573	-1.1560	-1.1683	-1.1789	-1.2009	-1.2257	-1.2446	-1.2760	-1.3208	-1.3525	-1.3508	-1.3163	-1.2581	-1.1705	-1.0526	-0.9399	-0.8578	-0.7772	-0.6596	-0.5141	-0.3881	-0.3057	-0.2495	-0.2003	-0.1562	-0.1269	-0.1210	-0.1257	-0.1294	-0.1502
P1	-0.3468	-0.3717	-0.4350	-0.5072	-0.5587	-0.5757	-0.5771	-0.5988	-0.6572	-0.7500	-0.8571	-0.9396	-0.9866	-1.0245	-1.0550	-1.0566	-1.0275	-0.9729	-0.9069	-0.8651	-0.8651	-0.8862	-0.9187	-0.9658	-1.0070	-1.0378	-1.0879	-1.1591	-1.2151	-1.2339	-1.2206	-1.1817	-1.1050	-0.9900	-0.8796	-0.8028	-0.7292	-0.6193	-0.4825	-0.3646	-0.2927	-0.2578	-0.2358	-0.2060	-0.1671	-0.1380	-0.1231	-0.1115	-0.1172
P3	-0.4105	-0.4158	-0.4608	-0.5080	-0.5254	-0.4999	-0.4515	-0.4172	-0.4177	-0.4637	-0.5439	-0.6170	-0.6710	-0.7311	-0.7848	-0.7972	-0.7736	-0.7338	-0.6932	-0.6793	-0.6991	-0.7218	-0.7398	-0.7732	-0.8152	-0.8601	-0.9272	-1.0136	-1.0875	-1.1247	-1.1219	-1.0842	-1.0133	-0.9255	-0.8614	-0.8350	-0.8079	-0.7311	-0.6032	-0.4725	-0.3756	-0.3100	-0.2618	-0.2205	-0.1834	-0.1603	-0.1488	-0.1357	-0.1379
P5	-0.4219	-0.4021	-0.4232	-0.4518	-0.4560	-0.4306	-0.4014	-0.3968	-0.4247	-0.4923	-0.5933	-0.6879	-0.7596	-0.8301	-0.8860	-0.8924	-0.8625	-0.8271	-0.8023	-0.8067	-0.8352	-0.8523	-0.8551	-0.8730	-0.9080	-0.9570	-1.0353	-1.1277	-1.1871	-1.1898	-1.1566	-1.1149	-1.0661	-1.0112	-0.9736	-0.9574	-0.9231	-0.8327	-0.7003	-0.5793	-0.4944	-0.4257	-0.3588	-0.2997	-0.2609	-0.2528	-0.2539	-0.2345	-0.2177
P7	-0.3715	-0.3295	-0.3060	-0.2858	-0.2548	-0.2071	-0.1619	-0.1414	-0.1430	-0.1772	-0.2512	-0.3302	-0.4021	-0.4953	-0.5880	-0.6244	-0.6072	-0.5803	-0.5743	-0.5997	-0.6345	-0.6367	-0.6088	-0.5972	-0.6249	-0.6943	-0.8056	-0.9233	-0.9902	-0.9894	-0.9525	-0.9145	-0.8807	-0.8538	-0.8587	-0.8926	-0.9026	-0.8428	-0.7297	-0.6263	-0.5585	-0.5033	-0.4575	-0.4325	-0.4302	-0.4576	-0.4930	-0.4971	-0.4908
P9	-0.0134	-0.0299	-0.0612	-0.0866	-0.0816	-0.0366	0.0230	0.0680	0.0912	0.0730	-0.0042	-0.1151	-0.2199	-0.3083	-0.3760	-0.4058	-0.3920	-0.3470	-0.2940	-0.2603	-0.2540	-0.2592	-0.2656	-0.2771	-0.2900	-0.3129	-0.3739	-0.4741	-0.5833	-0.6837	-0.7712	-0.8376	-0.8738	-0.8799	-0.8794	-0.8978	-0.9150	-0.8882	-0.8227	-0.7554	-0.6908	-0.6280	-0.5972	-0.6019	-0.6137	-0.6341	-0.6593	-0.6576	-0.6531
PO7	-0.3767	-0.4010	-0.4476	-0.4836	-0.4805	-0.4290	-0.3561	-0.3036	-0.2867	-0.3139	-0.3835	-0.4619	-0.5352	-0.6243	-0.7100	-0.7390	-0.7034	-0.6353	-0.5657	-0.5153	-0.4814	-0.4430	-0.4121	-0.4226	-0.4731	-0.5574	-0.6853	-0.8281	-0.9320	-0.9829	-0.9992	-0.9913	-0.9590	-0.9237	-0.9251	-0.9598	-0.9795	-0.9483	-0.8726	-0.7916	-0.7324	-0.6973	-0.6800	-0.6647	-0.6502	-0.6627	-0.6952	-0.7108	-0.7189
PO3	-0.2809	-0.3094	-0.3672	-0.4185	-0.4278	-0.3819	-0.3070	-0.2485	-0.2301	-0.2598	-0.3245	-0.3873	-0.4438	-0.5174	-0.5848	-0.6013	-0.5641	-0.4894	-0.3995	-0.3341	-0.3107	-0.3073	-0.3218	-0.3738	-0.4469	-0.5215	-0.6106	-0.7051	-0.7672	-0.7836	-0.7681	-0.7318	-0.6718	-0.5975	-0.5453	-0.5255	-0.4972	-0.4210	-0.3115	-0.2188	-0.1665	-0.1454	-0.1415	-0.1366	-0.1252	-0.1260	-0.1376	-0.1409	-0.1564
O1	-0.3978	-0.4584	-0.5400	-0.5985	-0.6039	-0.5559	-0.4765	-0.4027	-0.3649	-0.3824	-0.4494	-0.5275	-0.5989	-0.6742	-0.7261	-0.7064	-0.6134	-0.4852	-0.3667	-0.2945	-0.2712	-0.2669	-0.2707	-0.2947	-0.3247	-0.3549	-0.4210	-0.5237	-0.6118	-0.6646	-0.7029	-0.7374	-0.7526	-0.7452	-0.7446	-0.7604	-0.7544	-0.6921	-0.5947	-0.5106	-0.4554	-0.4229	-0.4119	-0.4049	-0.3871	-0.3842	-0.4036	-0.4198	-0.4504
Iz	0.0426	0.0297	0.0024	0.0071	0.0632	0.1694	0.2968	0.4002	0.4523	0.4326	0.3413	0.2208	0.0963	-0.0332	-0.1306	-0.1453	-0.0697	0.0706	0.2149	0.2925	0.2972	0.2789	0.2601	0.2383	0.2434	0.2845	0.3099	0.2988	0.2846	0.2743	0.2527	0.2292	0.2318	0.2647	0.2879	0.2787	0.2715	0.2976	0.3331	0.3502	0.3604	0.3633	0.3392	0.3039	0.2834	0.2541	0.2028	0.1541	0.0954
Oz	-0.2269	-0.2708	-0.3246	-0.3625	-0.3654	-0.3156	-0.2298	-0.1566	-0.1291	-0.1574	-0.2268	-0.3012	-0.3705	-0.4515	-0.5222	-0.5360	-0.4836	-0.3809	-0.2625	-0.1832	-0.1596	-0.1603	-0.1765	-0.2169	-0.2552	-0.2743	-0.3062	-0.3629	-0.4118	-0.4377	-0.4486	-0.4414	-0.4003	-0.3332	-0.2879	-0.2844	-0.2749	-0.2171	-0.1363	-0.0789	-0.0579	-0.0705	-0.1103	-0.1539	-0.1830	-0.2135	-0.2512	-0.2813	-0.3254
POz	-0.2229	-0.2675	-0.3289	-0.3809	-0.4035	-0.3850	-0.3402	-0.3045	-0.3012	-0.3381	-0.3999	-0.4500	-0.4831	-0.5299	-0.5854	-0.6096	-0.5835	-0.5085	-0.4090	-0.3365	-0.3150	-0.3233	-0.3563	-0.4259	-0.5102	-0.5864	-0.6661	-0.7482	-0.8061	-0.8263	-0.8125	-0.7681	-0.6877	-0.5772	-0.4764	-0.4111	-0.3523	-0.2641	-0.1664	-0.1061	-0.0953	-0.1192	-0.1588	-0.1881	-0.1988	-0.2183	-0.2541	-0.2839	-0.3177
Pz	-0.2001	-0.2412	-0.3227	-0.4192	-0.4976	-0.5387	-0.5578	-0.5829	-0.6238	-0.6819	-0.7506	-0.8054	-0.8447	-0.8989	-0.9650	-1.0073	-1.0085	-0.9656	-0.8897	-0.8223	-0.7949	-0.7972	-0.8232	-0.8790	-0.9347	-0.9645	-0.9883	-1.0172	-1.0302	-1.0147	-0.9736	-0.9081	-0.8072	-0.6697	-0.5323	-0.4242	-0.3197	-0.1826	-0.0304	0.0816	0.1267	0.1248	0.1098	0.1087	0.1276	0.1438	0.1428	0.1329	0.1086
CPz	-0.2246	-0.2520	-0.3193	-0.4059	-0.4896	-0.5508	-0.5949	-0.6507	-0.7353	-0.8474	-0.9716	-1.0784	-1.1630	-1.2458	-1.3177	-1.3557	-1.3626	-1.3449	-1.3084	-1.2805	-1.2801	-1.2905	-1.3002	-1.3138	-1.3154	-1.2976	-1.2846	-1.2853	-1.2816	-1.2593	-1.2144	-1.1403	-1.0244	-0.8686	-0.7078	-0.5752	-0.4602	-0.3308	-0.1917	-0.0842	-0.0293	-0.0096	-0.0012	0.0100	0.0239	0.0260	0.0150	0.0008	-0.0305
Fpz	0.3408	0.3869	0.3817	0.3174	0.2191	0.1570	0.1290	0.0779	0.0014	-0.0906	-0.1869	-0.2414	-0.2573	-0.2966	-0.3636	-0.4116	-0.4210	-0.3809	-0.2970	-0.2215	-0.1829	-0.1509	-0.1174	-0.1218	-0.1548	-0.1606	-0.1497	-0.1515	-0.1276	-0.0581	0.0236	0.1027	0.1846	0.2535	0.2711	0.2478	0.2918	0.4943	0.7911	1.0108	1.0811	1.0910	1.1290	1.2000	1.2657	1.2799	1.2198	1.0921	0.9058
Fp2	0.3765	0.4131	0.4307	0.4015	0.2987	0.1595	0.0303	-0.0703	-0.1228	-0.1387	-0.1516	-0.1676	-0.2032	-0.2924	-0.4110	-0.4866	-0.4851	-0.4124	-0.2902	-0.1675	-0.0959	-0.1011	-0.1766	-0.2749	-0.3338	-0.3278	-0.2882	-0.2502	-0.2155	-0.1901	-0.1670	-0.1058	0.0025	0.1240	0.2262	0.3111	0.4302	0.6228	0.8426	0.9891	1.0161	0.9798	0.9536	0.9547	0.9658	0.9723	0.9746	0.9687	0.9241
AF8	0.5858	0.6505	0.6286	0.4887	0.2546	0.0278	-0.1329	-0.2461	-0.3440	-0.4598	-0.6062	-0.7506	-0.8663	-0.9530	-0.9965	-0.9895	-0.9615	-0.9265	-0.8746	-0.8205	-0.7836	-0.7635	-0.7589	-0.7631	-0.7526	-0.7159	-0.6722	-0.6374	-0.6002	-0.5604	-0.5176	-0.4385	-0.3162	-0.1912	-0.0863	0.0300	0.2106	0.4561	0.6946	0.8456	0.8995	0.8999	0.8649	0.8006	0.7344	0.6780	0.6284	0.5922	0.5475
AF4	0.2289	0.3022	0.3486	0.3332	0.2543	0.1506	0.0354	-0.1040	-0.2556	-0.4091	-0.5579	-0.6570	-0.6976	-0.7323	-0.7794	-0.8174	-0.8354	-0.8340	-0.8172	-0.7931	-0.7666	-0.7261	-0.6622	-0.5953	-0.5450	-0.4968	-0.4401	-0.3837	-0.3350	-0.2968	-0.2526	-0.1871	-0.1241	-0.0861	-0.0638	-0.0375	0.0190	0.1217	0.2505	0.3692	0.4738	0.5927	0.7262	0.8371	0.8930	0.8898	0.8552	0.8215	0.7856
AFz	0.5458	0.5737	0.5589	0.4808	0.3531	0.2345	0.1352	0.0187	-0.1075	-0.2170	-0.2975	-0.3328	-0.3434	-0.3781	-0.4355	-0.4822	-0.5112	-0.5105	-0.4563	-0.3675	-0.2867	-0.2340	-0.2142	-0.2238	-0.2378	-0.2345	-0.2274	-0.2247	-0.2039	-0.1654	-0.1302	-0.0894	-0.0346	0.0152	0.0408	0.0407	0.0558	0.1455	0.2994	0.4218	0.4478	0.4207	0.4197	0.4682	0.5301	0.5639	0.5692	0.5640	0.5241
Fz	0.1792	0.1844	0.1468	0.0629	-0.0424	-0.1329	-0.2155	-0.3193	-0.4465	-0.5881	-0.7225	-0.8131	-0.8649	-0.9209	-0.9858	-1.0330	-1.0562	-1.0520	-1.0146	-0.9639	-0.9213	-0.8830	-0.8553	-0.8522	-0.8512	-0.8301	-0.8087	-0.8001	-0.7870	-0.7643	-0.7402	-0.7068	-0.6510	-0.5796	-0.5228	-0.4975	-0.4741	-0.4104	-0.3165	-0.2523	-0.2505	-0.2841	-0.3135	-0.3217	-0.3199	-0.3317	-0.3573	-0.3825	-0.4199
F2	0.1464	0.1095	0.0379	-0.0466	-0.1152	-0.1487	-0.1729	-0.2296	-0.3237	-0.4422	-0.5630	-0.6487	-0.7003	-0.7583	-0.8303	-0.8909	-0.9236	-0.9134	-0.8577	-0.7876	-0.7298	-0.6843	-0.6625	-0.6750	-0.6831	-0.6511	-0.6072	-0.5829	-0.5630	-0.5337	-0.5011	-0.4617	-0.4059	-0.3419	-0.2941	-0.2697	-0.2357	-0.1600	-0.0622	0.0041	0.0162	0.0003	-0.0120	-0.0091	0.0005	-0.0044	-0.0278	-0.0615	-0.1185
F4	0.2533	0.1511	0.0233	-0.1084	-0.2099	-0.2586	-0.2729	-0.2910	-0.3385	-0.4208	-0.5185	-0.5988	-0.6705	-0.7706	-0.8917	-1.0026	-1.0817	-1.0992	-1.0478	-0.9673	-0.8956	-0.8485	-0.8423	-0.8740	-0.8969	-0.8815	-0.8630	-0.8673	-0.8643	-0.8329	-0.7899	-0.7354	-0.6487	-0.5435	-0.4618	-0.4143	-0.3582	-0.2529	-0.1252	-0.0413	-0.0213	-0.0208	0.0025	0.0506	0.1071	0.1431	0.1325	0.0704	-0.0435
F6	0.3924	0.3072	0.2126	0.1055	0.0043	-0.0838	-0.1879	-0.3241	-0.4780	-0.6358	-0.7817	-0.8953	-0.9848	-1.0682	-1.1357	-1.1762	-1.1915	-1.1750	-1.1273	-1.0692	-1.0150	-0.9686	-0.9481	-0.9630	-0.9674	-0.9155	-0.8400	-0.7870	-0.7420	-0.6775	-0.5939	-0.4990	-0.3993	-0.3011	-0.2131	-0.1468	-0.0831	0.0131	0.1339	0.2300	0.2801	0.3207	0.3898	0.4795	0.5664	0.6213	0.6144	0.5515	0.4393
F8	0.3169	0.2167	0.0748	-0.1002	-0.2711	-0.3736	-0.4227	-0.4806	-0.5661	-0.6790	-0.8179	-0.9662	-1.1146	-1.2526	-1.3626	-1.4408	-1.4776	-1.4498	-1.3436	-1.1699	-0.9780	-0.8281	-0.7517	-0.7447	-0.7592	-0.7359	-0.6759	-0.6249	-0.6010	-0.5965	-0.5998	-0.5740	-0.4804	-0.3325	-0.1905	-0.0923	-0.0081	0.1130	0.2758	0.4396	0.5687	0.6539	0.6793	0.6420	0.5949	0.5909	0.6273	0.6807	0.7207
FT8	0.5588	0.4691	0.3135	0.1188	-0.0617	-0.1932	-0.2924	-0.3669	-0.3934	-0.3836	-0.3837	-0.4264	-0.5276	-0.6727	-0.8193	-0.9406	-1.0271	-1.0790	-1.1051	-1.0954	-1.0407	-0.9682	-0.9172	-0.9016	-0.8837	-0.8108	-0.6968	-0.6084	-0.5893	-0.6158	-0.6216	-0.5723	-0.4755	-0.3650	-0.2848	-0.2437	-0.2089	-0.1308	0.0058	0.1534	0.2762	0.3898	0.4944	0.5633	0.6010	0.6282	0.6547	0.6851	0.6836
FC6	0.4272	0.3731	0.2570	0.1147	-0.0018	-0.0782	-0.1523	-0.2528	-0.3906	-0.5676	-0.7470	-0.8739	-0.9406	-0.9876	-1.0457	-1.0916	-1.0758	-0.9920	-0.8828	-0.8028	-0.7878	-0.8354	-0.9318	-1.0564	-1.1462	-1.1616	-1.1516	-1.1566	-1.1455	-1.0919	-1.0089	-0.9089	-0.7943	-0.6592	-0.5073	-0.3677	-0.2345	-0.0581	0.1468	0.2946	0.3587	0.3966	0.4455	0.4871	0.5053	0.4908	0.4322	0.3485	0.2538
FC4	0.0787	0.0318	-0.0534	-0.1422	-0.1977	-0.2084	-0.2098	-0.2473	-0.3371	-0.4689	-0.6138	-0.7365	-0.8337	-0.9252	-1.0056	-1.0614	-1.0958	-1.1029	-1.0765	-1.0483	-1.0534	-1.0851	-1.1339	-1.2045	-1.2650	-1.2801	-1.2758	-1.2805	-1.2721	-1.2277	-1.1526	-1.0519	-0.9219	-0.7653	-0.6023	-0.4570	-0.3203	-0.1609	0.0069	0.1224	0.1613	0.1615	0.1670	0.1905	0.2160	0.2099	0.1613	0.0937	0.0114
FC2	0.0111	0.0037	-0.0525	-0.1404	-0.2277	-0.2935	-0.3635	-0.4747	-0.6260	-0.7944	-0.9501	-1.0592	-1.1252	-1.1811	-1.2332	-1.2668	-1.2782	-1.2603	-1.2127	-1.1668	-1.1496	-1.1527	-1.1717	-1.2122	-1.2451	-1.2432	-1.2315	-1.2315	-1.2216	-1.1843	-1.1255	-1.0478	-0.9421	-0.8076	-0.6684	-0.5536	-0.4555	-0.3456	-0.2330	-0.1580	-0.1305	-0.1224	-0.1132	-0.1027	-0.0948	-0.1012	-0.1312	-0.1800	-0.2526
FCz	-0.1363	-0.1404	-0.1871	-0.2664	-0.3628	-0.4574	-0.5575	-0.6847	-0.8343	-0.9910	-1.1376	-1.2448	-1.3134	-1.3725	-1.4214	-1.4453	-1.4484	-1.4261	-1.3696	-1.3007	-1.2457	-1.2042	-1.1768	-1.1705	-1.1643	-1.1414	-1.1236	-1.1230	-1.1160	-1.0833	-1.0290	-0.9610	-0.8773	-0.7797	-0.6928	-0.6364	-0.5899	-0.5201	-0.4361	-0.3791	-0.3651	-0.3731	-0.3835	-0.3949	-0.4148	-0.4502	-0.4947	-0.5405	-0.6044
Cz	-0.2986	-0.3252	-0.4054	-0.5169	-0.6262	-0.7088	-0.7759	-0.8596	-0.9730	-1.1100	-1.2493	-1.3583	-1.4353	-1.5074	-1.5704	-1.6017	-1.6013	-1.5726	-1.5219	-1.4796	-1.4677	-1.4721	-1.4840	-1.5103	-1.5305	-1.5252	-1.5113	-1.4988	-1.4713	-1.4219	-1.3602	-1.2869	-1.1868	-1.0542	-0.9173	-0.8073	-0.7147	-0.6111	-0.5040	-0.4326	-0.4113	-0.4197	-0.4326	-0.4347	-0.4261	-0.4243	-0.4407	-0.4723	-0.5286
C2	-0.1068	-0.1538	-0.2268	-0.3084	-0.3835	-0.4416	-0.4999	-0.5891	-0.7146	-0.8638	-1.0145	-1.1412	-1.2486	-1.3603	-1.4655	-1.5355	-1.5654	-1.5588	-1.5255	-1.5012	-1.5104	-1.5400	-1.5800	-1.6280	-1.6517	-1.6267	-1.5758	-1.5238	-1.4630	-1.3825	-1.2844	-1.1676	-1.0176	-0.8347	-0.6581	-0.5230	-0.4135	-0.2917	-0.1579	-0.0535	-0.0042	0.0055	0.0007	-0.0055	-0.0116	-0.0278	-0.0582	-0.0993	-0.1672
C4	0.1690	0.1228	0.0380	-0.0636	-0.1528	-0.2103	-0.2566	-0.3326	-0.4547	-0.6096	-0.7700	-0.9122	-1.0406	-1.1718	-1.2916	-1.3741	-1.4193	-1.4313	-1.4127	-1.4019	-1.4383	-1.5107	-1.5987	-1.6954	-1.7687	-1.7931	-1.7936	-1.7896	-1.7569	-1.6752	-1.5515	-1.3958	-1.2042	-0.9743	-0.7403	-0.5500	-0.4014	-0.2545	-0.1006	0.0214	0.0865	0.1159	0.1400	0.1692	0.1977	0.2049	0.1798	0.1316	0.0559
C6	0.2359	0.1529	0.0201	-0.1172	-0.2234	-0.2840	-0.3189	-0.3561	-0.4183	-0.5220	-0.6554	-0.7854	-0.9032	-1.0216	-1.1251	-1.1748	-1.1692	-1.1383	-1.1049	-1.0946	-1.1168	-1.1458	-1.1746	-1.2191	-1.2633	-1.2840	-1.2959	-1.3118	-1.3144	-1.2820	-1.2051	-1.0871	-0.9235	-0.7082	-0.4891	-0.3287	-0.2053	-0.0508	0.1425	0.3050	0.3905	0.4380	0.4857	0.5224	0.5462	0.5641	0.5655	0.5446	0.4891
T8	0.3588	0.3561	0.2436	0.0729	-0.0762	-0.1552	-0.1894	-0.2254	-0.2747	-0.3452	-0.4413	-0.5350	-0.6147	-0.6919	-0.7505	-0.7582	-0.7132	-0.6422	-0.5627	-0.4969	-0.4855	-0.5410	-0.6339	-0.7111	-0.7136	-0.6497	-0.6047	-0.6284	-0.7044	-0.7972	-0.8575	-0.8219	-0.6542	-0.4069	-0.1920	-0.0740	-0.0171	0.0614	0.1770	0.2765	0.3355	0.3767	0.4237	0.4670	0.4763	0.4377	0.3696	0.3114	0.2726
TP8	0.2723	0.2216	0.1490	0.0897	0.0608	0.0717	0.1079	0.1216	0.0870	0.0110	-0.0975	-0.2202	-0.3431	-0.4687	-0.5880	-0.6809	-0.7296	-0.7213	-0.6714	-0.6275	-0.6141	-0.6051	-0.5853	-0.5665	-0.5423	-0.5060	-0.4784	-0.4668	-0.4557	-0.4367	-0.4014	-0.3361	-0.2258	-0.0647	0.1128	0.2508	0.3445	0.4376	0.5382	0.6139	0.6502	0.6505	0.6204	0.5785	0.5450	0.5176	0.4863	0.4553	0.4220
CP6	0.2252	0.1705	0.0954	0.0236	-0.0217	-0.0318	-0.0353	-0.0734	-0.1626	-0.2963	-0.4516	-0.5982	-0.7279	-0.8522	-0.9669	-1.0550	-1.1062	-1.1074	-1.0590	-0.9988	-0.9577	-0.9320	-0.9290	-0.9639	-1.0092	-1.0302	-1.0360	-1.0373	-1.0219	-0.9809	-0.9061	-0.7879	-0.6157	-0.3892	-0.1552	0.0267	0.1680	0.3189	0.4727	0.5778	0.6161	0.6083	0.5767	0.5379	0.5078	0.4911	0.4851	0.4812	0.4487
CP4	0.1079	0.0562	-0.0265	-0.1186	-0.1922	-0.2371	-0.2792	-0.3498	-0.4577	-0.5977	-0.7514	-0.8889	-1.0071	-1.1275	-1.2417	-1.3215	-1.3604	-1.3573	-1.3176	-1.2792	-1.2714	-1.2800	-1.2966	-1.3272	-1.3480	-1.3377	-1.3162	-1.2977	-1.2649	-1.2062	-1.1247	-1.0157	-0.8584	-0.6494	-0.4333	-0.2571	-0.1077	0.0560	0.2263	0.3569	0.4289	0.4608	0.4729	0.4756	0.4758	0.4694	0.4548	0.4391	0.4026
CP2	-0.1548	-0.2055	-0.2922	-0.3894	-0.4690	-0.5195	-0.5674	-0.6467	-0.7591	-0.8936	-1.0335	-1.1500	-1.2424	-1.3379	-1.4300	-1.4877	-1.5014	-1.4722	-1.4145	-1.3687	-1.3588	-1.3654	-1.3790	-1.4083	-1.4295	-1.4191	-1.3953	-1.3691	-1.3248	-1.2544	-1.1581	-1.0343	-0.8744	-0.6787	-0.4859	-0.3363	-0.2144	-0.0782	0.0690	0.1815	0.2371	0.2533	0.2529	0.2507	0.2518	0.2471	0.2327	0.2076	0.1503
P2	-0.1641	-0.1952	-0.2546	-0.3252	-0.3865	-0.4283	-0.4673	-0.5307	-0.6257	-0.7412	-0.8546	-0.9407	-1.0010	-1.0623	-1.1240	-1.1581	-1.1506	-1.1004	-1.0236	-0.9644	-0.9518	-0.9737	-1.0230	-1.0997	-1.1655	-1.1906	-1.1930	-1.1802	-1.1366	-1.0665	-0.9823	-0.8789	-0.7382	-0.5576	-0.3764	-0.2356	-0.1226	-0.0024	0.1164	0.1899	0.1979	0.1613	0.1160	0.0927	0.0980	0.1102	0.1125	0.1031	0.0646
P4	-0.0859	-0.1400	-0.2088	-0.2780	-0.3349	-0.3670	-0.3877	-0.4326	-0.5223	-0.6540	-0.8033	-0.9307	-1.0291	-1.1248	-1.2155	-1.2727	-1.2866	-1.2563	-1.1892	-1.1240	-1.0904	-1.0766	-1.0805	-1.1118	-1.1397	-1.1374	-1.1254	-1.1154	-1.0907	-1.0424	-0.9703	-0.8696	-0.7275	-0.5389	-0.3380	-0.1677	-0.0258	0.1100	0.2288	0.2994	0.3184	0.3083	0.2866	0.2668	0.2589	0.2503	0.2264	0.1888	0.1238
P6	-0.1229	-0.1619	-0.2044	-0.2392	-0.2579	-0.2522	-0.2461	-0.2804	-0.3671	-0.4966	-0.6479	-0.7887	-0.9067	-1.0159	-1.1145	-1.1846	-1.2146	-1.1938	-1.1314	-1.0701	-1.0385	-1.0284	-1.0381	-1.0720	-1.0984	-1.0852	-1.0481	-1.0102	-0.9733	-0.9352	-0.8839	-0.7951	-0.6433	-0.4250	-0.1931	-0.0123	0.1166	0.2353	0.3512	0.4326	0.4626	0.4518	0.4163	0.3742	0.3428	0.3224	0.3043	0.2806	0.2295
P8	-0.2104	-0.2506	-0.2945	-0.3124	-0.3025	-0.2691	-0.2319	-0.2228	-0.2578	-0.3402	-0.4615	-0.5860	-0.6928	-0.7985	-0.9082	-0.9992	-1.0439	-1.0267	-0.9645	-0.8971	-0.8453	-0.8061	-0.7851	-0.7851	-0.7789	-0.7497	-0.7227	-0.7100	-0.6926	-0.6661	-0.6302	-0.5567	-0.4033	-0.1668	0.0788	0.2478	0.3446	0.4347	0.5347	0.6061	0.6248	0.5935	0.5232	0.4366	0.3605	0.3033	0.2686	0.2583	0.2441
P10	-0.1329	-0.1467	-0.1737	-0.1880	-0.1780	-0.1328	-0.0708	-0.0400	-0.0671	-0.1438	-0.2472	-0.3464	-0.4211	-0.4786	-0.5327	-0.5799	-0.5875	-0.5148	-0.3745	-0.2378	-0.1580	-0.1338	-0.1391	-0.1466	-0.1351	-0.1042	-0.0789	-0.0772	-0.0825	-0.0709	-0.0311	0.0499	0.1775	0.3265	0.4502	0.5151	0.5295	0.5246	0.5061	0.4629	0.3984	0.3195	0.2237	0.1229	0.0440	-0.0050	-0.0229	-0.0139	-0.0114
PO8	-0.2701	-0.3524	-0.4220	-0.4509	-0.4352	-0.3821	-0.3197	-0.2865	-0.3061	-0.3872	-0.5124	-0.6379	-0.7473	-0.8596	-0.9678	-1.0337	-1.0287	-0.9491	-0.8315	-0.7378	-0.6917	-0.6751	-0.6815	-0.7067	-0.7145	-0.6829	-0.6386	-0.6063	-0.5853	-0.5741	-0.5528	-0.4827	-0.3405	-0.1398	0.0567	0.1851	0.2561	0.3259	0.4051	0.4515	0.4371	0.3750	0.2977	0.2406	0.2198	0.2140	0.2050	0.1954	0.1671
PO4	-0.1418	-0.1275	-0.1350	-0.1753	-0.2398	-0.3029	-0.3525	-0.3873	-0.4079	-0.4332	-0.4780	-0.5381	-0.6235	-0.7504	-0.8911	-0.9797	-0.9657	-0.8407	-0.6531	-0.4973	-0.4358	-0.4561	-0.5314	-0.6360	-0.7048	-0.6956	-0.6413	-0.5776	-0.5195	-0.4981	-0.5218	-0.5431	-0.4888	-0.3263	-0.1072	0.0942	0.2522	0.3659	0.4163	0.3817	0.2864	0.1930	0.1487	0.1661	0.2240	0.2617	0.2306	0.1343	-0.0121
O2	-0.2441	-0.3049	-0.3702	-0.4024	-0.3790	-0.2971	-0.1942	-0.1286	-0.1273	-0.1830	-0.2703	-0.3561	-0.4340	-0.5221	-0.6075	-0.6487	-0.6224	-0.5325	-0.4218	-0.3538	-0.3425	-0.3534	-0.3757	-0.4150	-0.4414	-0.4402	-0.4478	-0.4753	-0.4931	-0.4974	-0.4944	-0.4594	-0.3644	-0.2247	-0.1018	-0.0311	0.0209	0.0940	0.1705	0.2082	0.1969	0.1439	0.0604	-0.0213	-0.0735	-0.1082	-0.1386	-0.1617	-0.2005
EXG1	-0.3875	-0.3207	-0.2632	-0.2110	-0.1612	-0.1195	-0.1306	-0.2036	-0.2799	-0.3412	-0.4006	-0.4260	-0.4039	-0.3847	-0.3961	-0.4045	-0.3999	-0.4127	-0.4214	-0.3815	-0.3022	-0.1929	-0.0497	0.0957	0.2161	0.3026	0.3275	0.2927	0.2484	0.2340	0.2540	0.2824	0.2880	0.2568	0.1784	0.0521	-0.0775	-0.1368	-0.1139	-0.0685	-0.0486	-0.0578	-0.0648	-0.0358	0.0322	0.1215	0.1963	0.2202	0.1954
EXG2	0.0897	0.0301	-0.0327	-0.0921	-0.1599	-0.2255	-0.2866	-0.3481	-0.3907	-0.4128	-0.4252	-0.4294	-0.4580	-0.5380	-0.6404	-0.7321	-0.7900	-0.7752	-0.6762	-0.5403	-0.4384	-0.4022	-0.4035	-0.4041	-0.3771	-0.2999	-0.1868	-0.0839	-0.0254	-0.0131	-0.0033	0.0518	0.1434	0.2303	0.2885	0.3173	0.3340	0.3619	0.3932	0.3931	0.3676	0.3588	0.3694	0.3704	0.3526	0.3235	0.2988	0.2936	0.2877
EXG3	0.0928	0.1488	0.1564	0.1197	0.0380	-0.0469	-0.1107	-0.1612	-0.1903	-0.2060	-0.2221	-0.2111	-0.1600	-0.1095	-0.0869	-0.0929	-0.1384	-0.1895	-0.1813	-0.1220	-0.0584	-0.0159	-0.0143	-0.0507	-0.0934	-0.1122	-0.1038	-0.0776	-0.0350	0.0024	0.0296	0.1047	0.2586	0.4269	0.5208	0.5360	0.5712	0.7014	0.8757	0.9820	0.9967	1.0040	1.0394	1.0599	1.0494	1.0245	1.0098	1.0306	1.0650
EXG4	0.0770	0.0283	-0.0189	-0.0629	-0.1019	-0.1127	-0.1072	-0.1158	-0.1300	-0.1451	-0.1755	-0.2090	-0.2295	-0.2383	-0.2416	-0.2513	-0.2731	-0.2948	-0.2900	-0.2465	-0.2000	-0.1817	-0.1769	-0.1684	-0.1398	-0.0817	-0.0252	-0.0013	-0.0018	0.0069	0.0491	0.1072	0.1541	0.1905	0.2277	0.2581	0.2675	0.2665	0.2627	0.2480	0.2243	0.1956	0.1673	0.1457	0.1219	0.0843	0.0304	-0.0345	-0.1027
Gaze_X	-46.2142	-46.4526	-46.2110	-48.1241	-50.5855	-48.9846	-46.8627	-46.8416	-47.0079	-46.8365	-46.4639	-46.7947	-46.8990	-47.9212	-50.0565	-50.9474	-50.6621	-50.5744	-50.8109	-51.0410	-51.7774	-52.2777	-52.3974	-52.2683	-52.5599	-52.6342	-52.1523	-50.1035	-48.1275	-47.9317	-48.0791	-50.2373	-51.7576	-49.3101	-47.6686	-49.9711	-52.0118	-51.7008	-51.3391	-51.2152	-51.2270	-51.3136	-51.1605	-51.3001	-51.2688	-50.9742	-50.8972	-51.1502	-51.3214
Gaze_Y	-49.4045	-49.2271	-49.5213	-50.0625	-50.2050	-49.6990	-49.5105	-49.6858	-49.5782	-49.3056	-48.8575	-48.5846	-48.5200	-47.8237	-47.4629	-47.5649	-47.4124	-47.3884	-47.4234	-47.2213	-46.9340	-46.9693	-47.4403	-47.7400	-47.5888	-47.3813	-47.2558	-47.3425	-47.1286	-46.8473	-46.8076	-46.6996	-46.5301	-46.3186	-46.5321	-46.7535	-46.4340	-46.2839	-46.7286	-47.1489	-47.0886	-47.0662	-47.3750	-48.0189	-48.3990	-48.3139	-48.3258	-48.5165	-49.0405
ROI Occipital	-0.2896	-0.3447	-0.4116	-0.4545	-0.4494	-0.3896	-0.3002	-0.2293	-0.2071	-0.2409	-0.3155	-0.3949	-0.4678	-0.5493	-0.6186	-0.6304	-0.5731	-0.4662	-0.3503	-0.2772	-0.2578	-0.2602	-0.2743	-0.3089	-0.3404	-0.3565	-0.3917	-0.4540	-0.5056	-0.5332	-0.5486	-0.5461	-0.5058	-0.4344	-0.3781	-0.3587	-0.3361	-0.2717	-0.1868	-0.1271	-0.1055	-0.1165	-0.1539	-0.1934	-0.2145	-0.2353	-0.2645	-0.2876	-0.3255
MGFPower	1.2090	1.2160	1.2277	1.2282	1.2120	1.1930	1.1845	1.1877	1.1992	1.2153	1.2314	1.2431	1.2509	1.2550	1.2569	1.2566	1.2465	1.2261	1.2068	1.1980	1.1930	1.1788	1.1602	1.1490	1.1454	1.1429	1.1417	1.1481	1.1604	1.1678	1.1671	1.1720	1.1900	1.2099	1.2167	1.2088	1.1996	1.1989	1.1959	1.1771	1.1534	1.1396	1.1318	1.1235	1.1156	1.1100	1.1090	1.1154	1.1281
Parietal ROI	-0.2601	-0.2897	-0.3568	-0.4374	-0.5047	-0.5436	-0.5712	-0.6193	-0.6977	-0.8014	-0.9140	-1.0048	-1.0699	-1.1353	-1.1974	-1.2288	-1.2235	-1.1846	-1.1232	-1.0764	-1.0678	-1.0802	-1.1038	-1.1446	-1.1796	-1.1924	-1.2042	-1.2219	-1.2235	-1.1966	-1.1442	-1.0669	-0.9533	-0.8029	-0.6537	-0.5387	-0.4372	-0.3122	-0.1722	-0.0640	-0.0110	0.0037	0.0069	0.0167	0.0346	0.0447	0.0424	0.0339	0.0043
[truncated: 719 more columns]
