# Supplementary material for: The Impact of Task Demands on Fixation-Related Brain Potentials during Guided Search
Source: PLoS One. 2016 Jun 10;11(6):e0157260. doi: 10.1371/journal.pone.0157260 (PMC4902222; doi:10.1371/journal.pone.0157260)
Supplement: S10 File — Grand average Target Non-target difference FRP from the 2Back condition. (TXT) [file pone.0157260.s011.txt]

time	-500.0000	-498.0469	-496.0938	-494.1406	-492.1875	-490.2344	-488.2812	-486.3281	-484.3750	-482.4219	-480.4688	-478.5156	-476.5625	-474.6094	-472.6562	-470.7031	-468.7500	-466.7969	-464.8438	-462.8906	-460.9375	-458.9844	-457.0312	-455.0781	-453.1250	-451.1719	-449.2188	-447.2656	-445.3125	-443.3594	-441.4062	-439.4531	-437.5000	-435.5469	-433.5938	-431.6406	-429.6875	-427.7344	-425.7812	-423.8281	-421.8750	-419.9219	-417.9688	-416.0156	-414.0625	-412.1094	-410.1562	-408.2031	-406.2500
Fp1	0.2452	0.2952	0.3540	0.4278	0.4923	0.5370	0.5801	0.6116	0.5880	0.4940	0.3632	0.2244	0.0733	-0.0782	-0.1965	-0.2834	-0.3524	-0.3867	-0.3827	-0.3795	-0.4238	-0.5299	-0.6612	-0.7545	-0.7904	-0.8030	-0.8353	-0.9145	-1.0347	-1.1498	-1.2035	-1.1846	-1.1383	-1.1016	-1.0677	-1.0277	-0.9960	-0.9900	-1.0055	-1.0115	-0.9768	-0.8994	-0.7983	-0.7058	-0.6574	-0.6458	-0.6289	-0.5901	-0.5549
AF7	0.1109	0.1691	0.2671	0.3806	0.4601	0.5025	0.5473	0.5896	0.5866	0.5279	0.4531	0.3884	0.2963	0.1546	0.0132	-0.0880	-0.1485	-0.1647	-0.1516	-0.1472	-0.1591	-0.1714	-0.1813	-0.1859	-0.1940	-0.2361	-0.3415	-0.5309	-0.7839	-1.0125	-1.1218	-1.0885	-0.9674	-0.8296	-0.7062	-0.6053	-0.5415	-0.5311	-0.5807	-0.6716	-0.7557	-0.7910	-0.7721	-0.7294	-0.7007	-0.6894	-0.6688	-0.6211	-0.5575
AF3	-0.2663	-0.2761	-0.2642	-0.1924	-0.0665	0.0685	0.1784	0.2498	0.2685	0.2238	0.1422	0.0623	-0.0217	-0.1223	-0.2124	-0.2838	-0.3579	-0.4203	-0.4391	-0.4250	-0.4275	-0.4848	-0.5784	-0.6553	-0.6972	-0.7319	-0.7926	-0.8840	-0.9862	-1.0835	-1.1574	-1.1840	-1.1694	-1.1480	-1.1357	-1.1299	-1.1424	-1.1880	-1.2550	-1.3077	-1.3102	-1.2563	-1.1703	-1.0856	-1.0281	-0.9909	-0.9293	-0.8043	-0.6245
F1	-0.1968	-0.1387	-0.0579	0.0421	0.1311	0.1922	0.2339	0.2533	0.2391	0.1995	0.1562	0.1057	0.0192	-0.1004	-0.2137	-0.3100	-0.4015	-0.4753	-0.5166	-0.5386	-0.5623	-0.6075	-0.6850	-0.7701	-0.8223	-0.8301	-0.8212	-0.8337	-0.8845	-0.9677	-1.0575	-1.1288	-1.1865	-1.2418	-1.2869	-1.3215	-1.3624	-1.4209	-1.4915	-1.5469	-1.5555	-1.5128	-1.4389	-1.3682	-1.3303	-1.3073	-1.2383	-1.0757	-0.8308
F3	-0.0560	0.0308	0.1264	0.2134	0.2575	0.2483	0.2063	0.1394	0.0478	-0.0416	-0.0929	-0.1232	-0.1819	-0.2696	-0.3527	-0.4261	-0.4941	-0.5372	-0.5462	-0.5411	-0.5441	-0.5752	-0.6454	-0.7255	-0.7707	-0.7655	-0.7351	-0.7292	-0.7786	-0.8679	-0.9492	-0.9947	-1.0234	-1.0592	-1.1072	-1.1752	-1.2712	-1.3861	-1.4904	-1.5396	-1.5064	-1.4109	-1.3029	-1.2355	-1.2352	-1.2635	-1.2408	-1.1082	-0.8740
F5	-0.1073	-0.0767	-0.0420	0.0126	0.0736	0.1317	0.1792	0.1837	0.1334	0.0615	0.0170	0.0140	0.0048	-0.0395	-0.0848	-0.1242	-0.1871	-0.2689	-0.3511	-0.4296	-0.4855	-0.5133	-0.5443	-0.5853	-0.6145	-0.6319	-0.6662	-0.7461	-0.8666	-0.9867	-1.0488	-1.0323	-0.9813	-0.9499	-0.9580	-1.0007	-1.0560	-1.1010	-1.1351	-1.1609	-1.1673	-1.1432	-1.0933	-1.0473	-1.0419	-1.0755	-1.1038	-1.0724	-0.9613
F7	0.2109	0.2150	0.2179	0.2225	0.2237	0.2497	0.3112	0.3521	0.3361	0.3020	0.3039	0.3388	0.3422	0.2754	0.1745	0.0719	-0.0357	-0.1419	-0.2302	-0.2942	-0.3297	-0.3459	-0.3759	-0.4344	-0.5074	-0.5813	-0.6554	-0.7440	-0.8522	-0.9522	-1.0035	-0.9819	-0.9081	-0.8471	-0.8371	-0.8473	-0.8407	-0.8233	-0.8141	-0.8199	-0.8340	-0.8506	-0.8738	-0.9010	-0.9201	-0.9087	-0.8487	-0.7554	-0.6652
FT7	0.3604	0.3470	0.3503	0.3524	0.3342	0.3111	0.2815	0.2083	0.0905	-0.0060	-0.0335	-0.0284	-0.0436	-0.0726	-0.0832	-0.0841	-0.0898	-0.0630	0.0094	0.0636	0.0565	0.0040	-0.0809	-0.1943	-0.3054	-0.3780	-0.4301	-0.4980	-0.5897	-0.7104	-0.8261	-0.8718	-0.8463	-0.8028	-0.7808	-0.7884	-0.8044	-0.7927	-0.7555	-0.7428	-0.7919	-0.9109	-1.0633	-1.1691	-1.1892	-1.1434	-1.0641	-0.9759	-0.9034
FC5	0.1906	0.2269	0.2632	0.3173	0.3685	0.3957	0.4100	0.4179	0.4058	0.3617	0.2943	0.2207	0.1446	0.0654	-0.0104	-0.0810	-0.1507	-0.2205	-0.2816	-0.3224	-0.3487	-0.3787	-0.4110	-0.4127	-0.3696	-0.3092	-0.2770	-0.3135	-0.4175	-0.5392	-0.6176	-0.6411	-0.6533	-0.6764	-0.7040	-0.7438	-0.8013	-0.8788	-0.9857	-1.0901	-1.1251	-1.0706	-0.9768	-0.9168	-0.9329	-1.0075	-1.0733	-1.0573	-0.9414
FC3	-0.2739	-0.2055	-0.0952	0.0314	0.1213	0.1559	0.1643	0.1637	0.1436	0.1038	0.0701	0.0472	-0.0047	-0.0999	-0.1994	-0.2860	-0.3694	-0.4358	-0.4688	-0.4755	-0.4723	-0.4831	-0.5264	-0.5786	-0.5944	-0.5644	-0.5293	-0.5371	-0.5926	-0.6752	-0.7645	-0.8466	-0.9211	-0.9794	-1.0156	-1.0505	-1.1026	-1.1814	-1.2865	-1.3778	-1.4044	-1.3624	-1.2838	-1.2104	-1.1788	-1.1802	-1.1626	-1.0746	-0.9084
FC1	-0.2280	-0.1570	-0.0572	0.0578	0.1599	0.2393	0.2976	0.3266	0.3228	0.3011	0.2789	0.2403	0.1476	0.0069	-0.1309	-0.2440	-0.3446	-0.4261	-0.4736	-0.4919	-0.4978	-0.5177	-0.5711	-0.6392	-0.6813	-0.6827	-0.6707	-0.6817	-0.7250	-0.7903	-0.8571	-0.9102	-0.9555	-0.9976	-1.0368	-1.0865	-1.1569	-1.2448	-1.3347	-1.3973	-1.4090	-1.3756	-1.3206	-1.2709	-1.2500	-1.2437	-1.1943	-1.0521	-0.8260
C1	-0.2970	-0.2529	-0.1971	-0.1360	-0.0802	-0.0319	0.0128	0.0475	0.0627	0.0620	0.0570	0.0375	-0.0281	-0.1341	-0.2308	-0.2991	-0.3533	-0.3843	-0.3809	-0.3630	-0.3582	-0.3897	-0.4714	-0.5802	-0.6733	-0.7298	-0.7662	-0.8183	-0.9006	-1.0004	-1.0928	-1.1653	-1.2306	-1.2965	-1.3570	-1.4142	-1.4735	-1.5367	-1.5991	-1.6417	-1.6483	-1.6226	-1.5822	-1.5547	-1.5586	-1.5704	-1.5320	-1.3969	-1.1783
C3	-0.2133	-0.1667	-0.1181	-0.0695	-0.0245	0.0257	0.0857	0.1382	0.1698	0.1878	0.2028	0.1971	0.1370	0.0322	-0.0679	-0.1464	-0.2149	-0.2640	-0.2811	-0.2818	-0.2892	-0.3149	-0.3627	-0.4196	-0.4589	-0.4713	-0.4818	-0.5293	-0.6235	-0.7413	-0.8467	-0.9227	-0.9813	-1.0295	-1.0637	-1.0932	-1.1288	-1.1738	-1.2311	-1.2917	-1.3307	-1.3337	-1.3103	-1.2910	-1.3091	-1.3535	-1.3608	-1.2731	-1.0962
C5	0.0544	0.0756	0.1238	0.1985	0.2684	0.3354	0.4158	0.4773	0.4773	0.4198	0.3480	0.2877	0.2247	0.1418	0.0374	-0.0799	-0.1821	-0.2336	-0.2351	-0.2282	-0.2483	-0.2956	-0.3537	-0.4007	-0.4168	-0.3977	-0.3679	-0.3735	-0.4317	-0.5157	-0.5860	-0.6263	-0.6443	-0.6304	-0.5865	-0.5687	-0.6072	-0.6643	-0.7069	-0.7402	-0.7741	-0.8022	-0.8143	-0.8301	-0.9049	-1.0425	-1.1536	-1.1594	-1.0644
T7	0.4531	0.3975	0.3444	0.3133	0.3064	0.3104	0.3164	0.3261	0.3360	0.3317	0.2995	0.2298	0.1325	0.0378	-0.0255	-0.0521	-0.0744	-0.1093	-0.1333	-0.1460	-0.1793	-0.2369	-0.2865	-0.3124	-0.3047	-0.2439	-0.1677	-0.1551	-0.2321	-0.3610	-0.4769	-0.5316	-0.5295	-0.5136	-0.5202	-0.5604	-0.6258	-0.6978	-0.7524	-0.7667	-0.7461	-0.7267	-0.7283	-0.7530	-0.8042	-0.8600	-0.8782	-0.8368	-0.7438
TP7	-0.0265	-0.1296	-0.2153	-0.2682	-0.2917	-0.2908	-0.2690	-0.2410	-0.2248	-0.2161	-0.1935	-0.1598	-0.1539	-0.1937	-0.2576	-0.3384	-0.4261	-0.4763	-0.4740	-0.4518	-0.4258	-0.3901	-0.3730	-0.4088	-0.4512	-0.4407	-0.4111	-0.4217	-0.4739	-0.5420	-0.6012	-0.6319	-0.6425	-0.6596	-0.7035	-0.7873	-0.8928	-0.9737	-1.0088	-1.0071	-0.9849	-0.9490	-0.8950	-0.8352	-0.8070	-0.8279	-0.8644	-0.8583	-0.7980
CP5	-0.0205	-0.0314	-0.0229	0.0017	0.0304	0.0615	0.1001	0.1298	0.1286	0.1046	0.0765	0.0341	-0.0461	-0.1537	-0.2469	-0.3071	-0.3430	-0.3493	-0.3216	-0.2792	-0.2452	-0.2390	-0.2770	-0.3431	-0.3877	-0.3893	-0.3820	-0.4042	-0.4587	-0.5262	-0.5883	-0.6385	-0.6799	-0.7135	-0.7499	-0.8063	-0.8686	-0.9103	-0.9362	-0.9648	-0.9962	-1.0102	-0.9925	-0.9709	-0.9915	-1.0512	-1.0914	-1.0558	-0.9517
CP3	-0.1616	-0.1637	-0.1403	-0.0951	-0.0344	0.0414	0.1231	0.1823	0.2053	0.2089	0.2068	0.1806	0.1026	-0.0107	-0.1076	-0.1704	-0.2137	-0.2333	-0.2205	-0.1918	-0.1753	-0.1942	-0.2584	-0.3474	-0.4223	-0.4657	-0.5017	-0.5670	-0.6676	-0.7847	-0.8956	-0.9858	-1.0587	-1.1183	-1.1659	-1.2109	-1.2584	-1.3045	-1.3439	-1.3714	-1.3846	-1.3805	-1.3588	-1.3400	-1.3524	-1.3873	-1.3920	-1.3129	-1.1502
CP1	-0.6952	-0.6650	-0.6044	-0.5192	-0.4275	-0.3396	-0.2553	-0.1817	-0.1280	-0.0920	-0.0648	-0.0569	-0.0929	-0.1611	-0.2158	-0.2461	-0.2714	-0.2847	-0.2714	-0.2444	-0.2282	-0.2459	-0.3091	-0.3993	-0.4840	-0.5499	-0.6154	-0.7035	-0.8157	-0.9412	-1.0626	-1.1681	-1.2612	-1.3401	-1.3994	-1.4492	-1.4995	-1.5524	-1.6062	-1.6453	-1.6550	-1.6367	-1.6005	-1.5663	-1.5512	-1.5394	-1.4857	-1.3517	-1.1501
P1	-0.4075	-0.4144	-0.3999	-0.3601	-0.3036	-0.2403	-0.1809	-0.1405	-0.1243	-0.1187	-0.1089	-0.1144	-0.1730	-0.2722	-0.3542	-0.3981	-0.4251	-0.4343	-0.4083	-0.3540	-0.2992	-0.2796	-0.3197	-0.4023	-0.4852	-0.5449	-0.5966	-0.6704	-0.7741	-0.8950	-1.0120	-1.1112	-1.1976	-1.2710	-1.3268	-1.3759	-1.4247	-1.4700	-1.5095	-1.5334	-1.5371	-1.5267	-1.5044	-1.4808	-1.4731	-1.4683	-1.4202	-1.2901	-1.0934
P3	-0.2994	-0.3109	-0.2967	-0.2484	-0.1734	-0.0860	-0.0029	0.0540	0.0749	0.0740	0.0705	0.0495	-0.0223	-0.1312	-0.2220	-0.2753	-0.3105	-0.3231	-0.2948	-0.2337	-0.1660	-0.1261	-0.1435	-0.2087	-0.2810	-0.3366	-0.3904	-0.4661	-0.5641	-0.6701	-0.7682	-0.8527	-0.9333	-1.0106	-1.0777	-1.1407	-1.1993	-1.2455	-1.2833	-1.3170	-1.3407	-1.3442	-1.3239	-1.3014	-1.3046	-1.3226	-1.3043	-1.2000	-1.0153
P5	-0.0780	-0.1178	-0.1274	-0.1037	-0.0616	-0.0135	0.0324	0.0620	0.0697	0.0655	0.0530	0.0106	-0.0837	-0.2049	-0.2985	-0.3492	-0.3763	-0.3812	-0.3513	-0.2942	-0.2323	-0.1925	-0.2033	-0.2560	-0.2996	-0.3098	-0.3150	-0.3506	-0.4266	-0.5317	-0.6405	-0.7343	-0.8130	-0.8736	-0.9116	-0.9402	-0.9677	-0.9847	-0.9874	-0.9861	-0.9914	-0.9882	-0.9566	-0.9245	-0.9399	-0.9965	-1.0324	-0.9919	-0.8791
P7	-0.0470	-0.0781	-0.0900	-0.0780	-0.0491	-0.0049	0.0589	0.1305	0.1883	0.2145	0.1989	0.1329	0.0159	-0.1173	-0.2141	-0.2650	-0.2920	-0.2936	-0.2601	-0.2073	-0.1572	-0.1262	-0.1307	-0.1614	-0.1760	-0.1596	-0.1502	-0.1823	-0.2510	-0.3288	-0.3935	-0.4466	-0.4988	-0.5476	-0.5902	-0.6339	-0.6733	-0.6936	-0.6952	-0.6916	-0.6889	-0.6684	-0.6150	-0.5618	-0.5617	-0.6228	-0.6920	-0.7051	-0.6579
P9	0.2582	0.1848	0.1240	0.0734	0.0334	0.0138	0.0206	0.0465	0.0858	0.1401	0.1997	0.2297	0.1908	0.0936	0.0043	-0.0328	-0.0282	-0.0066	0.0145	0.0296	0.0506	0.0896	0.1352	0.1639	0.1701	0.1639	0.1398	0.0822	-0.0045	-0.0981	-0.1762	-0.2316	-0.2696	-0.2894	-0.2812	-0.2495	-0.2190	-0.2068	-0.2060	-0.1963	-0.1653	-0.1137	-0.0586	-0.0357	-0.0658	-0.1310	-0.1855	-0.1854	-0.1296
PO7	-0.1411	-0.1309	-0.1134	-0.0700	0.0062	0.1015	0.1886	0.2429	0.2665	0.2793	0.2904	0.2759	0.2025	0.0866	-0.0082	-0.0526	-0.0742	-0.0882	-0.0705	-0.0135	0.0471	0.0714	0.0468	-0.0087	-0.0575	-0.0750	-0.0764	-0.0991	-0.1578	-0.2291	-0.2877	-0.3461	-0.4208	-0.4862	-0.5160	-0.5350	-0.5769	-0.6383	-0.7021	-0.7573	-0.7901	-0.7725	-0.6998	-0.6275	-0.6141	-0.6510	-0.6809	-0.6508	-0.5592
PO3	-0.2750	-0.2872	-0.2808	-0.2452	-0.1824	-0.1043	-0.0269	0.0310	0.0588	0.0648	0.0653	0.0459	-0.0263	-0.1336	-0.2139	-0.2463	-0.2563	-0.2478	-0.2009	-0.1205	-0.0375	0.0126	0.0063	-0.0478	-0.1202	-0.1909	-0.2656	-0.3624	-0.4842	-0.6134	-0.7263	-0.8155	-0.8946	-0.9693	-1.0339	-1.0895	-1.1371	-1.1763	-1.2075	-1.2217	-1.2096	-1.1687	-1.1045	-1.0434	-1.0140	-1.0037	-0.9591	-0.8359	-0.6462
O1	0.0097	-0.0108	-0.0184	-0.0045	0.0348	0.0913	0.1432	0.1706	0.1699	0.1507	0.1288	0.0931	0.0064	-0.1206	-0.2255	-0.2780	-0.2917	-0.2719	-0.2106	-0.1175	-0.0275	0.0203	0.0068	-0.0568	-0.1402	-0.2199	-0.2966	-0.3826	-0.4823	-0.5897	-0.6867	-0.7601	-0.8155	-0.8549	-0.8737	-0.8799	-0.8838	-0.8935	-0.9123	-0.9237	-0.9133	-0.8852	-0.8476	-0.8146	-0.8015	-0.7936	-0.7452	-0.6183	-0.4268
Iz	-0.0128	-0.0354	-0.0333	-0.0023	0.0588	0.1305	0.1781	0.1805	0.1374	0.0696	0.0220	-0.0034	-0.0667	-0.1807	-0.2875	-0.3450	-0.3581	-0.3391	-0.2757	-0.1585	-0.0245	0.0585	0.0506	-0.0319	-0.1429	-0.2435	-0.3262	-0.4126	-0.5229	-0.6496	-0.7605	-0.8373	-0.8959	-0.9479	-0.9821	-0.9895	-0.9684	-0.9373	-0.9297	-0.9405	-0.9290	-0.8744	-0.7921	-0.7178	-0.6813	-0.6672	-0.6207	-0.5024	-0.3272
Oz	-0.0195	-0.0595	-0.0823	-0.0701	-0.0206	0.0462	0.0997	0.1189	0.1009	0.0623	0.0332	0.0079	-0.0585	-0.1683	-0.2669	-0.3211	-0.3407	-0.3322	-0.2847	-0.2002	-0.1127	-0.0733	-0.1118	-0.2116	-0.3349	-0.4556	-0.5679	-0.6792	-0.7922	-0.9021	-0.9983	-1.0749	-1.1381	-1.1876	-1.2160	-1.2284	-1.2298	-1.2296	-1.2438	-1.2617	-1.2588	-1.2284	-1.1793	-1.1311	-1.0996	-1.0674	-0.9905	-0.8337	-0.6105
POz	-0.3043	-0.3520	-0.3787	-0.3697	-0.3296	-0.2704	-0.2046	-0.1503	-0.1237	-0.1218	-0.1234	-0.1307	-0.1764	-0.2579	-0.3244	-0.3510	-0.3559	-0.3418	-0.2894	-0.1963	-0.0907	-0.0221	-0.0329	-0.1199	-0.2411	-0.3581	-0.4656	-0.5790	-0.7037	-0.8314	-0.9463	-1.0414	-1.1291	-1.2100	-1.2707	-1.3147	-1.3492	-1.3758	-1.3985	-1.4078	-1.3900	-1.3485	-1.2966	-1.2506	-1.2163	-1.1711	-1.0757	-0.9013	-0.6652
Pz	-0.4518	-0.4566	-0.4329	-0.3800	-0.3095	-0.2283	-0.1430	-0.0699	-0.0254	-0.0080	-0.0022	-0.0153	-0.0779	-0.1800	-0.2686	-0.3247	-0.3651	-0.3820	-0.3533	-0.2853	-0.2111	-0.1733	-0.2003	-0.2792	-0.3727	-0.4585	-0.5480	-0.6605	-0.7910	-0.9260	-1.0577	-1.1817	-1.2989	-1.4038	-1.4876	-1.5526	-1.6028	-1.6409	-1.6669	-1.6709	-1.6522	-1.6220	-1.5880	-1.5569	-1.5303	-1.4845	-1.3782	-1.1840	-0.9263
CPz	-0.4908	-0.4798	-0.4397	-0.3751	-0.3033	-0.2356	-0.1718	-0.1133	-0.0656	-0.0301	-0.0038	-0.0032	-0.0604	-0.1654	-0.2645	-0.3350	-0.3929	-0.4310	-0.4265	-0.3822	-0.3249	-0.2960	-0.3286	-0.4107	-0.5024	-0.5815	-0.6552	-0.7432	-0.8542	-0.9805	-1.1012	-1.2011	-1.2837	-1.3547	-1.4172	-1.4786	-1.5407	-1.6015	-1.6533	-1.6779	-1.6725	-1.6519	-1.6222	-1.5902	-1.5666	-1.5332	-1.4443	-1.2674	-1.0228
Fpz	0.2237	0.2606	0.3197	0.4089	0.4952	0.5418	0.5491	0.5194	0.4381	0.3155	0.2018	0.1307	0.0800	0.0233	-0.0297	-0.0801	-0.1409	-0.1808	-0.1654	-0.1288	-0.1307	-0.1921	-0.2913	-0.3831	-0.4355	-0.4549	-0.4823	-0.5504	-0.6471	-0.7390	-0.7936	-0.8100	-0.8301	-0.8726	-0.9046	-0.9066	-0.9041	-0.9288	-0.9753	-0.9975	-0.9510	-0.8379	-0.7001	-0.5865	-0.5293	-0.5211	-0.5032	-0.4119	-0.2584
Fp2	-0.1196	-0.0558	0.0419	0.1351	0.1859	0.1873	0.1622	0.1314	0.0986	0.0609	0.0244	-0.0066	-0.0502	-0.1256	-0.2286	-0.3401	-0.4302	-0.4694	-0.4544	-0.4102	-0.3729	-0.3759	-0.4299	-0.5040	-0.5586	-0.5799	-0.5689	-0.5399	-0.5318	-0.5815	-0.6837	-0.8078	-0.9470	-1.0922	-1.2023	-1.2530	-1.2590	-1.2463	-1.2299	-1.1899	-1.0853	-0.9239	-0.7675	-0.6716	-0.6502	-0.6577	-0.6285	-0.5452	-0.4374
AF8	-0.3880	-0.4397	-0.4400	-0.3801	-0.2751	-0.1612	-0.0742	-0.0253	0.0065	0.0454	0.0840	0.0881	0.0308	-0.0734	-0.1893	-0.2965	-0.3750	-0.3960	-0.3473	-0.2514	-0.1544	-0.1108	-0.1454	-0.2153	-0.2694	-0.3186	-0.3966	-0.4921	-0.5717	-0.6353	-0.6884	-0.7237	-0.7592	-0.8212	-0.8988	-0.9557	-0.9666	-0.9448	-0.9192	-0.8729	-0.7629	-0.5886	-0.3984	-0.2676	-0.2347	-0.2508	-0.2426	-0.1820	-0.0871
AF4	-0.0901	-0.0218	0.0738	0.2213	0.3752	0.4798	0.5352	0.5651	0.5609	0.5014	0.3896	0.2284	0.0196	-0.1888	-0.3300	-0.3976	-0.4410	-0.4793	-0.4692	-0.3890	-0.2923	-0.2685	-0.3575	-0.5003	-0.5999	-0.6151	-0.5855	-0.5709	-0.5828	-0.5939	-0.5772	-0.5345	-0.5171	-0.5717	-0.6812	-0.7970	-0.8830	-0.9305	-0.9413	-0.9002	-0.8066	-0.7097	-0.6525	-0.6366	-0.6517	-0.6659	-0.6287	-0.5217	-0.3716
AFz	0.0801	0.1081	0.1511	0.2134	0.2709	0.3115	0.3446	0.3643	0.3517	0.3019	0.2284	0.1357	0.0079	-0.1496	-0.2893	-0.3835	-0.4475	-0.4884	-0.5050	-0.5168	-0.5454	-0.6031	-0.6880	-0.7713	-0.8215	-0.8319	-0.8225	-0.8225	-0.8462	-0.8946	-0.9557	-1.0116	-1.0676	-1.1373	-1.2052	-1.2503	-1.2762	-1.3040	-1.3444	-1.3742	-1.3609	-1.3050	-1.2299	-1.1565	-1.0938	-1.0183	-0.8870	-0.6880	-0.4593
Fz	-0.1901	-0.1152	-0.0191	0.0911	0.1856	0.2499	0.2881	0.2935	0.2554	0.1848	0.1094	0.0321	-0.0764	-0.2179	-0.3525	-0.4662	-0.5741	-0.6710	-0.7413	-0.7855	-0.8120	-0.8392	-0.8819	-0.9215	-0.9270	-0.8940	-0.8513	-0.8305	-0.8395	-0.8741	-0.9185	-0.9540	-0.9900	-1.0459	-1.1211	-1.2042	-1.2856	-1.3668	-1.4477	-1.5006	-1.4936	-1.4326	-1.3490	-1.2739	-1.2211	-1.1646	-1.0542	-0.8638	-0.6174
F2	-0.1419	-0.0907	-0.0218	0.0620	0.1360	0.1912	0.2336	0.2517	0.2258	0.1589	0.0786	-0.0043	-0.1138	-0.2552	-0.3943	-0.5145	-0.6229	-0.7096	-0.7628	-0.7894	-0.8025	-0.8231	-0.8683	-0.9179	-0.9331	-0.9053	-0.8658	-0.8473	-0.8605	-0.9053	-0.9625	-1.0067	-1.0492	-1.1146	-1.1988	-1.2856	-1.3671	-1.4479	-1.5250	-1.5673	-1.5534	-1.4999	-1.4279	-1.3517	-1.2841	-1.2068	-1.0759	-0.8699	-0.6151
F4	-0.2101	-0.0944	0.0153	0.1291	0.2536	0.3791	0.4825	0.5371	0.5175	0.4209	0.2846	0.1379	-0.0304	-0.2188	-0.3941	-0.5425	-0.6691	-0.7597	-0.8072	-0.8316	-0.8420	-0.8439	-0.8572	-0.8645	-0.8168	-0.7137	-0.6184	-0.5779	-0.5880	-0.6352	-0.6917	-0.7236	-0.7430	-0.7772	-0.8318	-0.9043	-0.9869	-1.0824	-1.1851	-1.2509	-1.2591	-1.2366	-1.2062	-1.1813	-1.1671	-1.1341	-1.0350	-0.8519	-0.6209
F6	-0.2210	-0.1373	-0.0602	0.0301	0.1179	0.1894	0.2561	0.3225	0.3547	0.3105	0.1969	0.0560	-0.0901	-0.2261	-0.3268	-0.3976	-0.4573	-0.4935	-0.4961	-0.4802	-0.4538	-0.4288	-0.4298	-0.4482	-0.4494	-0.4291	-0.4218	-0.4496	-0.4915	-0.5136	-0.4937	-0.4428	-0.4106	-0.4306	-0.4965	-0.5866	-0.6784	-0.7710	-0.8624	-0.9154	-0.9049	-0.8563	-0.8061	-0.7777	-0.7816	-0.7887	-0.7483	-0.6404	-0.4932
F8	-0.2604	-0.2223	-0.1387	0.0155	0.2143	0.4068	0.5475	0.6142	0.6083	0.5326	0.4055	0.2563	0.0853	-0.0994	-0.2481	-0.3309	-0.3658	-0.3837	-0.3992	-0.4126	-0.4156	-0.4022	-0.3878	-0.3920	-0.4064	-0.4067	-0.3940	-0.3823	-0.3815	-0.4117	-0.4678	-0.5158	-0.5538	-0.6026	-0.6560	-0.6882	-0.7029	-0.7402	-0.8180	-0.8997	-0.9384	-0.9205	-0.8608	-0.8066	-0.8019	-0.8184	-0.7881	-0.6974	-0.5999
FT8	-0.4981	-0.5137	-0.4868	-0.4250	-0.3501	-0.2745	-0.2183	-0.1930	-0.1849	-0.1877	-0.2099	-0.2653	-0.3543	-0.4311	-0.4378	-0.3809	-0.3162	-0.2655	-0.2153	-0.1779	-0.1762	-0.2079	-0.2734	-0.3820	-0.5174	-0.6297	-0.6947	-0.7344	-0.7639	-0.7781	-0.7625	-0.7114	-0.6549	-0.6265	-0.6228	-0.6168	-0.5973	-0.5921	-0.6356	-0.7132	-0.7767	-0.8105	-0.8280	-0.8362	-0.8289	-0.7731	-0.6473	-0.4925	-0.3715
FC6	-0.2994	-0.2293	-0.1460	-0.0340	0.0941	0.2167	0.3085	0.3527	0.3507	0.2952	0.1844	0.0479	-0.0821	-0.1997	-0.3112	-0.4054	-0.4645	-0.4940	-0.5124	-0.5253	-0.5294	-0.5295	-0.5334	-0.5316	-0.5038	-0.4567	-0.4315	-0.4500	-0.4889	-0.5177	-0.5205	-0.5105	-0.5214	-0.5649	-0.6346	-0.7132	-0.7766	-0.8345	-0.9011	-0.9441	-0.9465	-0.9340	-0.9097	-0.8776	-0.8726	-0.8883	-0.8758	-0.7948	-0.6317
FC4	-0.1873	-0.0983	0.0155	0.1357	0.2279	0.2900	0.3335	0.3445	0.3071	0.2285	0.1317	0.0203	-0.1255	-0.2995	-0.4659	-0.6100	-0.7364	-0.8384	-0.9013	-0.9135	-0.8794	-0.8370	-0.8289	-0.8481	-0.8506	-0.8150	-0.7711	-0.7565	-0.7705	-0.7995	-0.8331	-0.8661	-0.9155	-0.9942	-1.0958	-1.2070	-1.3124	-1.4092	-1.4917	-1.5264	-1.5002	-1.4403	-1.3662	-1.2981	-1.2598	-1.2296	-1.1515	-0.9880	-0.7529
FC2	-0.3334	-0.2595	-0.1617	-0.0423	0.0679	0.1537	0.2216	0.2677	0.2797	0.2568	0.2123	0.1428	0.0234	-0.1401	-0.3053	-0.4507	-0.5812	-0.6883	-0.7562	-0.7868	-0.7918	-0.7933	-0.8153	-0.8467	-0.8516	-0.8156	-0.7643	-0.7323	-0.7299	-0.7539	-0.7882	-0.8171	-0.8558	-0.9241	-1.0191	-1.1266	-1.2300	-1.3231	-1.4014	-1.4447	-1.4410	-1.4024	-1.3445	-1.2843	-1.2378	-1.1921	-1.1022	-0.9302	-0.6905
FCz	-0.3868	-0.3321	-0.2413	-0.1212	-0.0036	0.0943	0.1733	0.2234	0.2294	0.1987	0.1543	0.0909	-0.0210	-0.1728	-0.3191	-0.4491	-0.5777	-0.6866	-0.7486	-0.7664	-0.7542	-0.7388	-0.7531	-0.7923	-0.8212	-0.8189	-0.8006	-0.7962	-0.8156	-0.8523	-0.8903	-0.9179	-0.9464	-0.9904	-1.0519	-1.1307	-1.2237	-1.3239	-1.4178	-1.4770	-1.4820	-1.4465	-1.3968	-1.3537	-1.3262	-1.2876	-1.1885	-1.0020	-0.7529
Cz	-0.4906	-0.4417	-0.3683	-0.2751	-0.1841	-0.1048	-0.0369	0.0081	0.0183	0.0017	-0.0238	-0.0668	-0.1549	-0.2782	-0.3923	-0.4859	-0.5772	-0.6552	-0.6953	-0.6979	-0.6812	-0.6738	-0.6980	-0.7427	-0.7808	-0.8015	-0.8210	-0.8624	-0.9342	-1.0300	-1.1264	-1.2046	-1.2712	-1.3351	-1.3985	-1.4664	-1.5357	-1.6031	-1.6659	-1.7058	-1.7105	-1.6866	-1.6415	-1.5846	-1.5274	-1.4614	-1.3531	-1.1709	-0.9263
C2	-0.4719	-0.4141	-0.3309	-0.2293	-0.1324	-0.0505	0.0183	0.0672	0.0853	0.0751	0.0507	0.0074	-0.0816	-0.2135	-0.3441	-0.4506	-0.5432	-0.6157	-0.6480	-0.6394	-0.6102	-0.5958	-0.6244	-0.6843	-0.7373	-0.7635	-0.7791	-0.8104	-0.8663	-0.9421	-1.0210	-1.0924	-1.1686	-1.2561	-1.3477	-1.4387	-1.5232	-1.5969	-1.6529	-1.6715	-1.6459	-1.5923	-1.5281	-1.4715	-1.4312	-1.3807	-1.2747	-1.0898	-0.8498
C4	-0.2645	-0.1874	-0.0983	-0.0020	0.0768	0.1357	0.1851	0.2130	0.2053	0.1647	0.1043	0.0197	-0.1140	-0.2860	-0.4444	-0.5637	-0.6555	-0.7203	-0.7454	-0.7291	-0.6882	-0.6614	-0.6841	-0.7450	-0.7982	-0.8163	-0.8206	-0.8466	-0.8922	-0.9357	-0.9704	-1.0116	-1.0783	-1.1634	-1.2519	-1.3394	-1.4176	-1.4857	-1.5393	-1.5509	-1.5148	-1.4545	-1.3836	-1.3198	-1.2802	-1.2398	-1.1464	-0.9704	-0.7366
C6	-0.4505	-0.3770	-0.2897	-0.1934	-0.1093	-0.0345	0.0377	0.0809	0.0741	0.0166	-0.0796	-0.1889	-0.3044	-0.4295	-0.5323	-0.5779	-0.5798	-0.5690	-0.5492	-0.5074	-0.4500	-0.4187	-0.4507	-0.5328	-0.6202	-0.6789	-0.7195	-0.7701	-0.8180	-0.8376	-0.8355	-0.8393	-0.8661	-0.9050	-0.9356	-0.9483	-0.9481	-0.9568	-0.9830	-1.0038	-1.0093	-1.0043	-0.9789	-0.9430	-0.9274	-0.9217	-0.8751	-0.7543	-0.5726
T8	-0.4527	-0.4217	-0.4028	-0.3862	-0.3575	-0.3042	-0.2250	-0.1387	-0.0775	-0.0630	-0.0862	-0.1332	-0.2116	-0.3105	-0.3828	-0.4077	-0.4079	-0.3996	-0.3778	-0.3470	-0.3281	-0.3418	-0.4031	-0.4994	-0.5843	-0.6234	-0.6260	-0.6101	-0.5876	-0.5836	-0.5924	-0.5739	-0.5253	-0.4883	-0.4831	-0.4947	-0.5232	-0.5810	-0.6460	-0.6723	-0.6512	-0.6246	-0.6244	-0.6394	-0.6367	-0.5993	-0.5510	-0.5131	-0.4692
TP8	-0.2963	-0.2200	-0.1303	-0.0244	0.0800	0.1702	0.2428	0.2927	0.3202	0.3271	0.3208	0.3041	0.2621	0.1989	0.1467	0.1090	0.0617	0.0131	-0.0055	0.0060	0.0178	-0.0011	-0.0703	-0.1781	-0.2858	-0.3672	-0.4324	-0.5056	-0.5934	-0.6876	-0.7819	-0.8747	-0.9597	-1.0227	-1.0584	-1.0703	-1.0675	-1.0744	-1.1098	-1.1611	-1.2059	-1.2305	-1.2295	-1.2165	-1.2110	-1.2051	-1.1680	-1.0808	-0.9587
CP6	-0.4130	-0.3816	-0.3284	-0.2386	-0.1319	-0.0309	0.0619	0.1365	0.1740	0.1697	0.1350	0.0743	-0.0231	-0.1503	-0.2599	-0.3175	-0.3410	-0.3514	-0.3371	-0.2859	-0.2158	-0.1781	-0.2224	-0.3450	-0.4953	-0.6257	-0.7261	-0.8054	-0.8606	-0.8942	-0.9195	-0.9543	-1.0090	-1.0591	-1.0765	-1.0740	-1.0710	-1.0672	-1.0561	-1.0349	-1.0198	-1.0146	-0.9938	-0.9569	-0.9336	-0.9197	-0.8693	-0.7461	-0.5725
CP4	-0.3363	-0.2968	-0.2353	-0.1538	-0.0772	-0.0162	0.0377	0.0753	0.0781	0.0494	0.0091	-0.0444	-0.1393	-0.2699	-0.3819	-0.4472	-0.4842	-0.4995	-0.4811	-0.4346	-0.3832	-0.3611	-0.3978	-0.4855	-0.5849	-0.6665	-0.7393	-0.8248	-0.9182	-1.0023	-1.0679	-1.1228	-1.1859	-1.2554	-1.3152	-1.3627	-1.4032	-1.4430	-1.4798	-1.4950	-1.4824	-1.4559	-1.4239	-1.3928	-1.3674	-1.3292	-1.2377	-1.0660	-0.8366
CP2	-0.4108	-0.3562	-0.2738	-0.1677	-0.0599	0.0376	0.1228	0.1879	0.2254	0.2337	0.2177	0.1677	0.0589	-0.0955	-0.2380	-0.3438	-0.4319	-0.4975	-0.5155	-0.4879	-0.4413	-0.4174	-0.4522	-0.5359	-0.6271	-0.7002	-0.7676	-0.8525	-0.9530	-1.0578	-1.1618	-1.2641	-1.3704	-1.4759	-1.5704	-1.6534	-1.7216	-1.7719	-1.8014	-1.7987	-1.7635	-1.7108	-1.6505	-1.5912	-1.5398	-1.4785	-1.3686	-1.1853	-0.9488
P2	-0.4979	-0.4951	-0.4572	-0.3808	-0.2835	-0.1895	-0.1158	-0.0734	-0.0623	-0.0659	-0.0648	-0.0719	-0.1251	-0.2176	-0.2946	-0.3366	-0.3609	-0.3626	-0.3231	-0.2478	-0.1674	-0.1259	-0.1571	-0.2525	-0.3734	-0.4894	-0.6002	-0.7204	-0.8478	-0.9698	-1.0755	-1.1618	-1.2416	-1.3187	-1.3804	-1.4250	-1.4554	-1.4743	-1.4830	-1.4719	-1.4416	-1.4041	-1.3619	-1.3208	-1.2857	-1.2325	-1.1210	-0.9304	-0.6868
P4	-0.4108	-0.4095	-0.3812	-0.3136	-0.2224	-0.1322	-0.0582	-0.0090	0.0104	0.0081	0.0003	-0.0225	-0.0889	-0.1895	-0.2723	-0.3166	-0.3463	-0.3609	-0.3347	-0.2685	-0.1937	-0.1581	-0.2023	-0.3199	-0.4625	-0.5872	-0.6869	-0.7768	-0.8626	-0.9435	-1.0194	-1.0947	-1.1813	-1.2691	-1.3289	-1.3542	-1.3586	-1.3592	-1.3640	-1.3640	-1.3531	-1.3333	-1.3028	-1.2667	-1.2270	-1.1645	-1.0491	-0.8626	-0.6293
P6	-0.1641	-0.1493	-0.1215	-0.0445	0.0732	0.1946	0.2983	0.3697	0.3943	0.3773	0.3444	0.3005	0.2189	0.1016	0.0016	-0.0501	-0.0784	-0.0920	-0.0664	-0.0057	0.0486	0.0529	-0.0114	-0.1296	-0.2730	-0.4160	-0.5478	-0.6706	-0.7826	-0.8867	-0.9825	-1.0628	-1.1338	-1.1950	-1.2309	-1.2371	-1.2185	-1.1915	-1.1728	-1.1530	-1.1212	-1.0817	-1.0392	-1.0013	-0.9662	-0.9132	-0.8164	-0.6617	-0.4691
P8	-0.1019	-0.0586	-0.0091	0.0803	0.2029	0.3295	0.4442	0.5326	0.5753	0.5701	0.5371	0.4826	0.3880	0.2598	0.1502	0.0889	0.0517	0.0263	0.0234	0.0286	0.0106	-0.0505	-0.1586	-0.2967	-0.4416	-0.5790	-0.7035	-0.8142	-0.9097	-0.9935	-1.0684	-1.1284	-1.1676	-1.1809	-1.1693	-1.1447	-1.1161	-1.0941	-1.0811	-1.0592	-1.0220	-0.9779	-0.9356	-0.9058	-0.8802	-0.8298	-0.7359	-0.5924	-0.4101
P10	0.1900	0.1691	0.1684	0.2354	0.3595	0.4816	0.5580	0.5757	0.5441	0.4904	0.4395	0.3876	0.3176	0.2375	0.1844	0.1686	0.1518	0.1247	0.1126	0.0986	0.0417	-0.0639	-0.1930	-0.3226	-0.4361	-0.5212	-0.5874	-0.6468	-0.6941	-0.7282	-0.7578	-0.7898	-0.8200	-0.8344	-0.8305	-0.8178	-0.7969	-0.7743	-0.7641	-0.7539	-0.7319	-0.7183	-0.7237	-0.7250	-0.6969	-0.6358	-0.5613	-0.4875	-0.4083
PO8	-0.2617	-0.2811	-0.2783	-0.2093	-0.0806	0.0564	0.1638	0.2299	0.2514	0.2396	0.2226	0.1993	0.1365	0.0366	-0.0498	-0.1011	-0.1431	-0.1760	-0.1719	-0.1384	-0.1173	-0.1483	-0.2448	-0.3825	-0.5279	-0.6618	-0.7811	-0.8942	-1.0106	-1.1369	-1.2616	-1.3653	-1.4463	-1.4948	-1.4959	-1.4561	-1.3885	-1.3129	-1.2504	-1.1991	-1.1468	-1.0875	-1.0260	-0.9744	-0.9253	-0.8497	-0.7305	-0.5671	-0.3774
PO4	-0.1572	-0.2231	-0.2481	-0.2004	-0.0927	0.0269	0.1203	0.1613	0.1418	0.0891	0.0491	0.0338	0.0090	-0.0435	-0.0961	-0.1382	-0.1916	-0.2446	-0.2556	-0.2105	-0.1309	-0.0686	-0.0789	-0.1723	-0.3247	-0.5039	-0.6820	-0.8456	-0.9841	-1.0937	-1.1807	-1.2542	-1.3344	-1.4285	-1.5138	-1.5677	-1.5773	-1.5419	-1.4801	-1.4077	-1.3411	-1.3023	-1.2920	-1.2969	-1.2974	-1.2512	-1.1171	-0.8943	-0.6287
O2	-0.0494	-0.0759	-0.0905	-0.0725	-0.0157	0.0604	0.1238	0.1510	0.1368	0.1004	0.0749	0.0549	-0.0030	-0.1036	-0.1993	-0.2626	-0.3073	-0.3338	-0.3161	-0.2500	-0.1726	-0.1394	-0.1816	-0.2850	-0.4164	-0.5467	-0.6643	-0.7772	-0.8953	-1.0207	-1.1390	-1.2362	-1.3204	-1.3940	-1.4403	-1.4504	-1.4245	-1.3825	-1.3545	-1.3364	-1.3027	-1.2428	-1.1658	-1.0959	-1.0450	-0.9863	-0.8777	-0.6986	-0.4708
EXG1	0.1521	0.1169	0.1052	0.1239	0.1326	0.1272	0.1552	0.2123	0.2352	0.1993	0.1448	0.1088	0.0818	0.0432	0.0008	-0.0282	-0.0400	-0.0355	-0.0251	-0.0380	-0.0853	-0.1362	-0.1542	-0.1264	-0.0753	-0.0439	-0.0653	-0.1589	-0.3132	-0.4743	-0.5839	-0.6214	-0.6042	-0.5756	-0.5751	-0.6084	-0.6549	-0.6883	-0.7030	-0.7203	-0.7561	-0.7990	-0.8164	-0.8017	-0.7804	-0.7588	-0.7242	-0.6769	-0.6403
EXG2	-0.0701	-0.0273	0.0443	0.1365	0.2317	0.3122	0.3577	0.3541	0.3133	0.2523	0.1775	0.1020	0.0389	-0.0051	-0.0201	-0.0147	-0.0241	-0.0675	-0.1305	-0.1971	-0.2445	-0.2400	-0.1851	-0.1267	-0.1118	-0.1425	-0.1984	-0.2616	-0.3121	-0.3497	-0.3813	-0.3968	-0.3985	-0.3986	-0.4046	-0.4260	-0.4492	-0.4539	-0.4498	-0.4464	-0.4415	-0.4504	-0.4825	-0.5117	-0.5149	-0.4951	-0.4660	-0.4337	-0.3946
EXG3	-0.1152	-0.0427	0.0749	0.1880	0.2550	0.2793	0.2731	0.2350	0.1677	0.0780	-0.0345	-0.1645	-0.2758	-0.3183	-0.2833	-0.2152	-0.1577	-0.1113	-0.0685	-0.0374	-0.0357	-0.0988	-0.2353	-0.3888	-0.4997	-0.5457	-0.5312	-0.4806	-0.4268	-0.3956	-0.3823	-0.3666	-0.3621	-0.3920	-0.4278	-0.4219	-0.3823	-0.3678	-0.4156	-0.4905	-0.5397	-0.5716	-0.6024	-0.6130	-0.5980	-0.5554	-0.4640	-0.3280	-0.1859
EXG4	0.0178	-0.0271	-0.0496	-0.0120	0.0751	0.1685	0.2376	0.2686	0.2665	0.2504	0.2348	0.2281	0.2257	0.2187	0.2014	0.1630	0.1012	0.0316	-0.0360	-0.1098	-0.1820	-0.2107	-0.1681	-0.0788	0.0025	0.0423	0.0435	0.0263	-0.0022	-0.0702	-0.1823	-0.2907	-0.3620	-0.4030	-0.4434	-0.4977	-0.5365	-0.5370	-0.5293	-0.5551	-0.6121	-0.6628	-0.6698	-0.6237	-0.5544	-0.5024	-0.4799	-0.4641	-0.4273
Gaze_X	2.9654	3.3146	3.2828	2.8646	3.1649	3.3851	3.2152	3.1525	3.1604	3.4429	3.6341	3.5539	3.2026	2.5993	2.5539	2.8251	2.9306	3.0334	2.8549	2.2397	2.5190	3.4182	3.8455	4.5438	4.6482	4.3400	3.9393	3.3641	3.2095	3.5337	3.9314	3.6228	2.6816	1.9230	2.3182	3.8943	4.3400	2.8887	1.2568	0.3152	0.0414	0.0266	-0.0812	-0.1827	-0.1838	-0.2699	-0.4169	-0.3604	0.0459
Gaze_Y	10.8237	11.2624	10.9762	10.9183	11.5943	12.1723	11.6450	10.6304	10.4762	10.3529	9.5127	9.2323	9.4158	8.4438	7.8903	8.3962	8.6121	8.9175	9.0448	8.4622	7.8667	7.2356	7.4061	7.7039	7.4373	7.7973	7.6993	7.3769	7.1448	6.3129	6.0920	5.9940	5.3970	5.4260	5.9610	6.0176	5.3702	4.9887	5.0552	4.9038	4.6283	4.3917	4.2275	4.2005	4.3916	4.4575	4.0957	3.6689	3.4044
ROI Occipital	-0.0197	-0.0487	-0.0637	-0.0490	-0.0005	0.0660	0.1222	0.1468	0.1358	0.1045	0.0790	0.0520	-0.0184	-0.1309	-0.2306	-0.2872	-0.3132	-0.3126	-0.2705	-0.1893	-0.1043	-0.0641	-0.0955	-0.1844	-0.2972	-0.4074	-0.5096	-0.6130	-0.7233	-0.8375	-0.9414	-1.0237	-1.0913	-1.1455	-1.1767	-1.1862	-1.1794	-1.1685	-1.1702	-1.1739	-1.1582	-1.1188	-1.0643	-1.0139	-0.9820	-0.9491	-0.8711	-0.7169	-0.5027
MGFPower	0.9321	0.9379	0.9453	0.9500	0.9451	0.9321	0.9198	0.9155	0.9191	0.9233	0.9207	0.9136	0.9099	0.9121	0.9160	0.9201	0.9259	0.9291	0.9292	0.9346	0.9422	0.9362	0.9141	0.8924	0.8862	0.8883	0.8926	0.9021	0.9162	0.9328	0.9501	0.9683	0.9876	1.0033	1.0132	1.0199	1.0269	1.0409	1.0648	1.0916	1.1097	1.1159	1.1155	1.1104	1.0996	1.0866	1.0744	1.0649	1.0583
Parietal ROI	-0.4923	-0.4778	-0.4347	-0.3638	-0.2812	-0.1993	-0.1240	-0.0651	-0.0300	-0.0135	-0.0045	-0.0157	-0.0784	-0.1820	-0.2726	-0.3307	-0.3745	-0.3987	-0.3830	-0.3336	-0.2787	-0.2564	-0.2945	-0.3800	-0.4741	-0.5540	-0.6305	-0.7251	-0.8393	-0.9617	-1.0785	-1.1813	-1.2756	-1.3607	-1.4303	-1.4891	-1.5408	-1.5852	-1.6200	-1.6330	-1.6203	-1.5920	-1.5546	-1.5177	-1.4911	-1.4561	-1.3697	-1.2015	-0.9714
[truncated: 719 more columns]
