# Supplementary material for: The Impact of Task Demands on Fixation-Related Brain Potentials during Guided Search
Source: PLoS One. 2016 Jun 10;11(6):e0157260. doi: 10.1371/journal.pone.0157260 (PMC4902222; doi:10.1371/journal.pone.0157260)
Supplement: S11 File — Behavior and eye tracking data from each subject for each condition. (XLSX) [file pone.0157260.s012.xlsx]

## Sheet: Sheet1
Subject	Vacc	Vrt	Aacc	Art	Frt	SacDist	TrgFixDur	NtgFixDur	FixFreq	Subject	Vacc	Vrt	Aacc	Art	Frt	SacDist	TrgFixDur	NtgFixDur	FixFreq	Subject	Vacc	Vrt	Aacc	Art	Frt	SacDist	TrgFixDur	NtgFixDur	FixFreq	Subject	Vacc	Vrt	Aacc	Art	Frt	SacDist	TrgFixDur	NtgFixDur	FixFreq	Subject	Vacc	Vrt	Aacc	Art	Frt	SacDist	TrgFixDur	NtgFixDur	FixFreq
S01	0.981	0.714	NaN	NaN	0.236	15.7	0.941	0.949	0.946	S00	1	0.634	NaN	NaN	0.232	14.8	0.943	0.968	0.91	S00	0.941	0.714	0.947	0.689	0.236	14.9	0.94	0.962	0.905	S00	1	0.731	0.955	0.807	0.231	14.8	0.956	0.966	0.912	S00	0.95	0.875	0.81	0.946	0.245	14.8	0.992	0.94	0.873
S02	1	0.669	NaN	NaN	0.24	14	0.996	0.943	0.852	S01	1	0.674	NaN	NaN	0.239	14.7	0.989	0.935	0.833	S01	1	0.715	0.85	0.712	0.243	14.5	0.955	0.933	0.817	S01	1	0.735	0.806	0.779	0.237	14.5	0.947	0.922	0.85	S01	0.946	0.809	0.81	0.906	0.238	14.2	0.991	0.904	0.742
S03	1	0.669	NaN	NaN	0.212	13.1	1.103	0.961	0.659	S02	1	0.675	NaN	NaN	0.226	13.2	0.989	0.983	0.647	S02	0.976	0.668	0.94	0.788	0.215	13.2	0.995	0.996	0.643	S02	1	0.702	0.92	0.78	0.214	12.1	1.003	0.98	0.717	S02	1	0.748	0.892	0.912	0.24	12.4	0.996	0.976	0.688
S04	1	0.721	NaN	NaN	0.25	12.5	0.996	0.958	0.68	S03	1	0.737	NaN	NaN	0.25	12.9	0.911	0.954	0.522	S03	0.976	0.723	0.907	0.897	0.242	13	1.014	0.97	0.746	S03	0.975	0.749	0.906	0.92	0.252	12.8	0.966	0.963	0.721	S03	0.925	0.832	0.914	1.001	0.264	12.5	1.023	0.953	0.539
S05	1	0.705	NaN	NaN	0.255	14.6	0.983	0.951	0.829	S05	0.975	0.77	NaN	NaN	0.251	15	0.949	0.963	0.823	S05	0.949	0.745	0.799	0.851	0.27	14.9	0.987	0.946	0.769	S05	0.95	0.839	0.862	0.924	0.26	13.3	0.896	0.931	0.729	S05	1	0.833	0.808	0.903	0.283	14.2	0.938	0.942	0.845
S06	1	0.689	NaN	NaN	0.234	14.6	1.06	0.952	0.775	S06	1	0.704	NaN	NaN	0.248	14.7	1.057	1.001	0.718	S06	1	0.798	0.926	0.767	0.253	14.4	0.927	0.973	0.737	S06	0.969	0.844	0.847	0.808	0.253	13.3	1.097	1.004	0.633	S06	0.921	0.863	0.69	0.913	0.261	13.8	0.981	0.953	0.634
S07	1	0.68	NaN	NaN	0.231	13	1.198	0.947	0.566	S07	1	0.693	NaN	NaN	0.22	13.1	0.964	0.918	0.543	S07	1	0.762	0.974	0.892	0.225	13.4	1.005	0.914	0.643	S07	0.974	0.795	0.827	0.944	0.241	13.1	0.981	0.982	0.562	S07	0.948	0.857	0.842	1.025	0.25	12	0.977	0.936	0.529
S08	0.977	0.642	NaN	NaN	0.211	14.2	1.046	0.979	0.597	S09	1	0.693	NaN	NaN	0.216	16.3	1.06	0.989	0.641	S09	0.899	0.723	0.907	0.854	0.217	14	1.034	0.953	0.546	S09	1	0.716	0.872	0.85	0.228	13.4	0.992	0.959	0.489	S09	0.975	0.731	0.89	0.909	0.22	15.4	1.047	0.986	0.577
S09	0.972	0.747	NaN	NaN	0.276	14.5	0.93	0.953	0.721	S10	1	0.765	NaN	NaN	0.283	14.3	0.992	0.98	0.651	S10	0.978	0.832	0.831	0.803	0.304	14.3	1.087	0.996	0.607	S10	0.974	0.803	0.565	1.039	0.281	14.2	1.006	0.945	0.793	S10	0.974	0.898	0.682	0.907	0.328	15.8	1.011	0.934	0.744
S10	1	0.722	NaN	NaN	0.243	13	0.945	0.992	0.841	S11	1	0.699	NaN	NaN	0.254	12.7	1.013	0.943	0.794	S11	0.944	0.768	0.964	0.92	0.257	12.2	0.996	0.927	0.732	S11	0.942	0.817	0.84	0.885	0.266	13.2	1.034	0.938	0.799	S11	1	0.843	0.833	0.992	0.262	13	0.96	0.971	0.786
S11	0.89	0.798	NaN	NaN	0.344	12.2	0.936	0.912	0.406	S12	0.907	0.782	NaN	NaN	0.328	12.9	0.915	1.029	0.386	S12	0.927	0.805	0.776	0.881	0.321	14.7	1.03	1.089	0.528	S12	0.971	0.751	0.908	0.828	0.306	14.9	1.019	0.993	0.658	S12	0.95	0.87	0.667	0.966	0.351	14.9	0.883	0.967	0.536
S12	0.938	0.754	NaN	NaN	0.293	12.4	0.894	1.061	0.657	S13	0.944	0.727	NaN	NaN	0.289	13.1	0.925	1.141	0.687	S13	1	0.736	0.944	0.667	0.25	13.6	1.788	0.968	0.805	S13	1	0.739	0.914	0.683	0.258	12.8	0.943	1.044	0.611	S13	1	0.803	0.742	0.764	0.282	13.1	1.072	0.947	0.609
S13	0.974	0.693	NaN	NaN	0.252	13.7	1.006	0.981	0.746	S14	0.975	0.703	NaN	NaN	0.25	13.5	0.94	0.999	0.693	S14	0.964	0.707	0.722	0.827	0.256	13	0.865	0.976	0.678	S14	0.975	0.75	0.723	0.983	0.247	13	0.981	0.918	0.711	S14	0.916	0.751	0.5	0.981	0.249	12.3	0.926	0.894	0.687
S14	1	0.795	NaN	NaN	0.257	11.6	0.977	0.985	0.586	S15	1	0.857	NaN	NaN	0.265	11.7	0.919	0.94	0.589	S15	0.978	0.821	0.825	0.781	0.245	11.3	0.935	0.926	0.62	S15	1	0.817	0.433	0.691	0.256	12	0.814	1.002	0.642	S15	0.909	0.902	0.635	0.973	0.268	10.9	0.959	1.057	0.518
